# Supplementary material for: Hierarchized phosphotarget binding by the seven human 14-3-3 isoforms
Source: Nat Commun. 2021 Mar 15;12:1677. doi: 10.1038/s41467-021-21908-8 (PMC7961048; doi:10.1038/s41467-021-21908-8)
Supplement: Supplementary file 4 — Supplementary data 1 [file 41467_2021_21908_MOESM4_ESM.zip]

Archive with 137 entries (124 files):
- Supplementary data file 1/
- Supplementary data file 1/beta/
- Supplementary data file 1/beta/14-3-3-beta + fpB6.14-3-3-beta + fpB6 + 16E6.MBP-14-3-3-beta.16E6.txt
- Supplementary data file 1/beta/14-3-3-beta + fpB6.14-3-3-beta + fpB6 + 18E6.MBP-14-3-3-beta.18E6.txt
- Supplementary data file 1/beta/14-3-3-beta + fpB6.14-3-3-beta + fpB6 + 33E6.MBP-14-3-3-beta.33E6.txt
- Supplementary data file 1/beta/14-3-3-beta + fpB6.14-3-3-beta + fpB6 + 35E6.MBP-14-3-3-beta.35E6.txt
- Supplementary data file 1/beta/14-3-3-beta + fpB6.14-3-3-beta + fpB6 + p16E6.MBP-14-3-3-beta.p16E6.txt
- Supplementary data file 1/beta/14-3-3-beta + fpB6.14-3-3-beta + fpB6 + p18E6.MBP-14-3-3-beta.p18E6.txt
- Supplementary data file 1/beta/14-3-3-beta + fpB6.14-3-3-beta + fpB6 + p33E6.MBP-14-3-3-beta.p33E6.txt
- Supplementary data file 1/beta/14-3-3-beta + fpB6.14-3-3-beta + fpB6 + p35E6 E-1A T-6R.MBP-14-3-3-beta.p35E6 E-1A T-6R.txt
- Supplementary data file 1/beta/14-3-3-beta + fpB6.14-3-3-beta + fpB6 + p35E6 E-1A.MBP-14-3-3-beta.p35E6 E-1A.txt
- Supplementary data file 1/beta/14-3-3-beta + fpB6.14-3-3-beta + fpB6 + p35E6 T-6R.MBP-14-3-3-beta.p35E6 T-6R.txt
- Supplementary data file 1/beta/14-3-3-beta + fpB6.14-3-3-beta + fpB6 + p35E6.MBP-14-3-3-beta.p35E6.txt
- Supplementary data file 1/beta/14-3-3-beta + fpB6.14-3-3-beta + fpB6 + RSK1_-1P.MBP-14-3-3-beta.RSK1_-1P.txt
- Supplementary data file 1/beta/14-3-3-beta + fpB6.14-3-3-beta + fpB6 + RSK1_-2P.MBP-14-3-3-beta.RSK1_-2P.txt
- Supplementary data file 1/beta_dC/
- Supplementary data file 1/beta_dC/14-3-3-beta + fpB6.14-3-3-beta + fpB6 + 16E6.MBP-14-3-3-beta.16E6.txt
- Supplementary data file 1/beta_dC/14-3-3-beta + fpB6.14-3-3-beta + fpB6 + 18E6.MBP-14-3-3-beta.18E6.txt
- Supplementary data file 1/beta_dC/14-3-3-beta + fpB6.14-3-3-beta + fpB6 + 33E6.MBP-14-3-3-beta.33E6.txt
- Supplementary data file 1/beta_dC/14-3-3-beta + fpB6.14-3-3-beta + fpB6 + 35E6.MBP-14-3-3-beta.35E6.txt
- Supplementary data file 1/beta_dC/14-3-3-beta + fpB6.14-3-3-beta + fpB6 + p16E6.MBP-14-3-3-beta.p16E6.txt
- Supplementary data file 1/beta_dC/14-3-3-beta + fpB6.14-3-3-beta + fpB6 + p18E6.MBP-14-3-3-beta.p18E6.txt
- Supplementary data file 1/beta_dC/14-3-3-beta + fpB6.14-3-3-beta + fpB6 + p33E6.MBP-14-3-3-beta.p33E6.txt
- Supplementary data file 1/beta_dC/14-3-3-beta + fpB6.14-3-3-beta + fpB6 + p35E6.MBP-14-3-3-beta.p35E6.txt
- Supplementary data file 1/epsilon/
- Supplementary data file 1/epsilon/14-3-3-epsilon + fpB6.14-3-3-epsilon + fpB6 + 16E6.MBP-14-3-3-epsilon.16E6.txt
- Supplementary data file 1/epsilon/14-3-3-epsilon + fpB6.14-3-3-epsilon + fpB6 + 18E6.MBP-14-3-3-epsilon.18E6.txt
- Supplementary data file 1/epsilon/14-3-3-epsilon + fpB6.14-3-3-epsilon + fpB6 + 33E6.MBP-14-3-3-epsilon.33E6.txt
- Supplementary data file 1/epsilon/14-3-3-epsilon + fpB6.14-3-3-epsilon + fpB6 + 35E6.MBP-14-3-3-epsilon.35E6.txt
- Supplementary data file 1/epsilon/14-3-3-epsilon + fpB6.14-3-3-epsilon + fpB6 + p16E6.MBP-14-3-3-epsilon.p16E6.txt
- Supplementary data file 1/epsilon/14-3-3-epsilon + fpB6.14-3-3-epsilon + fpB6 + p18E6.MBP-14-3-3-epsilon.p18E6.txt
- Supplementary data file 1/epsilon/14-3-3-epsilon + fpB6.14-3-3-epsilon + fpB6 + p33E6.MBP-14-3-3-epsilon.p33E6.txt
- Supplementary data file 1/epsilon/14-3-3-epsilon + fpB6.14-3-3-epsilon + fpB6 + p35E6 E-1A T-6R.MBP-14-3-3-epsilon.p35E6 E-1A T-6R.txt
- Supplementary data file 1/epsilon/14-3-3-epsilon + fpB6.14-3-3-epsilon + fpB6 + p35E6 E-1A.MBP-14-3-3-epsilon.p35E6 E-1A.txt
- Supplementary data file 1/epsilon/14-3-3-epsilon + fpB6.14-3-3-epsilon + fpB6 + p35E6 T-6R.MBP-14-3-3-epsilon.p35E6 T-6R.txt
- Supplementary data file 1/epsilon/14-3-3-epsilon + fpB6.14-3-3-epsilon + fpB6 + p35E6.MBP-14-3-3-epsilon.p35E6.txt
- Supplementary data file 1/epsilon/14-3-3-epsilon + fpB6.14-3-3-epsilon + fpB6 + RSK1_-1P.MBP-14-3-3-epsilon.RSK1_-1P.txt
- Supplementary data file 1/epsilon/14-3-3-epsilon + fpB6.14-3-3-epsilon + fpB6 + RSK1_-2P.MBP-14-3-3-epsilon.RSK1_-2P.txt
- Supplementary data file 1/epsilon_dC/
- Supplementary data file 1/epsilon_dC/14-3-3-epsilon + fpB6.14-3-3-epsilon + fpB6 + 16E6.14-3-3-epsilon.16E6.txt
- Supplementary data file 1/epsilon_dC/14-3-3-epsilon + fpB6.14-3-3-epsilon + fpB6 + 18E6.14-3-3-epsilon.18E6.txt
- Supplementary data file 1/epsilon_dC/14-3-3-epsilon + fpB6.14-3-3-epsilon + fpB6 + 33E6.14-3-3-epsilon.33E6.txt
- Supplementary data file 1/epsilon_dC/14-3-3-epsilon + fpB6.14-3-3-epsilon + fpB6 + 35E6.14-3-3-epsilon.35E6.txt
- Supplementary data file 1/epsilon_dC/14-3-3-epsilon + fpB6.14-3-3-epsilon + fpB6 + p16E6.14-3-3-epsilon.p16E6.txt
- Supplementary data file 1/epsilon_dC/14-3-3-epsilon + fpB6.14-3-3-epsilon + fpB6 + p18E6.14-3-3-epsilon.p18E6.txt
- Supplementary data file 1/epsilon_dC/14-3-3-epsilon + fpB6.14-3-3-epsilon + fpB6 + p33E6.14-3-3-epsilon.p33E6.txt
- Supplementary data file 1/epsilon_dC/14-3-3-epsilon + fpB6.14-3-3-epsilon + fpB6 + p35E6.14-3-3-epsilon.p35E6.txt
- Supplementary data file 1/epsilon_dC/14-3-3-epsilon + fpB6.14-3-3-epsilon + fpB6 + p35E6.14-3-3-epsilon.p35E6first.txt
- Supplementary data file 1/eta/
- Supplementary data file 1/eta/14-3-3-eta + fpB6.14-3-3-eta + fpB6 + 16E6.MBP-14-3-3-eta.16E6.txt
- Supplementary data file 1/eta/14-3-3-eta + fpB6.14-3-3-eta + fpB6 + 18E6.MBP-14-3-3-eta.18E6.txt
- Supplementary data file 1/eta/14-3-3-eta + fpB6.14-3-3-eta + fpB6 + 33E6.MBP-14-3-3-eta.33E6.txt
- Supplementary data file 1/eta/14-3-3-eta + fpB6.14-3-3-eta + fpB6 + 35E6.MBP-14-3-3-eta.35E6.txt
- Supplementary data file 1/eta/14-3-3-eta + fpB6.14-3-3-eta + fpB6 + p16E6.MBP-14-3-3-eta.p16E6.txt
- Supplementary data file 1/eta/14-3-3-eta + fpB6.14-3-3-eta + fpB6 + p18E6.MBP-14-3-3-eta.p18E6.txt
- Supplementary data file 1/eta/14-3-3-eta + fpB6.14-3-3-eta + fpB6 + p33E6.MBP-14-3-3-eta.p33E6.txt
- Supplementary data file 1/eta/14-3-3-eta + fpB6.14-3-3-eta + fpB6 + p35E6 E-1A T-6R.MBP-14-3-3-eta.p35E6 E-1A T-6R.txt
- Supplementary data file 1/eta/14-3-3-eta + fpB6.14-3-3-eta + fpB6 + p35E6 E-1A.MBP-14-3-3-eta.p35E6 E-1A.txt
- Supplementary data file 1/eta/14-3-3-eta + fpB6.14-3-3-eta + fpB6 + p35E6 T-6R.MBP-14-3-3-eta.p35E6 T-6R.txt
- Supplementary data file 1/eta/14-3-3-eta + fpB6.14-3-3-eta + fpB6 + p35E6.MBP-14-3-3-eta.p35E6.txt
- Supplementary data file 1/eta/14-3-3-eta + fpB6.14-3-3-eta + fpB6 + RSK1_-1P.MBP-14-3-3-eta.RSK1_-1P.txt
- Supplementary data file 1/eta/14-3-3-eta + fpB6.14-3-3-eta + fpB6 + RSK1_-2P.MBP-14-3-3-eta.RSK1_-2P.txt
- Supplementary data file 1/gamma/
- Supplementary data file 1/gamma/14-3-3-gamma + fpB6.14-3-3-gamma + fpB6 + 16E6.MBP-14-3-3-gamma.16E6.txt
- Supplementary data file 1/gamma/14-3-3-gamma + fpB6.14-3-3-gamma + fpB6 + 18E6.MBP-14-3-3-gamma.18E6.txt
- Supplementary data file 1/gamma/14-3-3-gamma + fpB6.14-3-3-gamma + fpB6 + 33E6.MBP-14-3-3-gamma.33E6.txt
- Supplementary data file 1/gamma/14-3-3-gamma + fpB6.14-3-3-gamma + fpB6 + 35E6.MBP-14-3-3-gamma.35E6.txt
- Supplementary data file 1/gamma/14-3-3-gamma + fpB6.14-3-3-gamma + fpB6 + p16E6.MBP-14-3-3-gamma.p16E6.txt
- Supplementary data file 1/gamma/14-3-3-gamma + fpB6.14-3-3-gamma + fpB6 + p18E6.MBP-14-3-3-gamma.p18E6.txt
- Supplementary data file 1/gamma/14-3-3-gamma + fpB6.14-3-3-gamma + fpB6 + p33E6.MBP-14-3-3-gamma.p33E6.txt
- Supplementary data file 1/gamma/14-3-3-gamma + fpB6.14-3-3-gamma + fpB6 + p35E6 E-1A T-6R.MBP-14-3-3-gamma.p35E6 E-1A T-6R.txt
- Supplementary data file 1/gamma/14-3-3-gamma + fpB6.14-3-3-gamma + fpB6 + p35E6 E-1A.MBP-14-3-3-gamma.p35E6 E-1A.txt
- Supplementary data file 1/gamma/14-3-3-gamma + fpB6.14-3-3-gamma + fpB6 + p35E6 T-6R.MBP-14-3-3-gamma.p35E6 T-6R.txt
- Supplementary data file 1/gamma/14-3-3-gamma + fpB6.14-3-3-gamma + fpB6 + p35E6.MBP-14-3-3-gamma.p35E6.txt
- Supplementary data file 1/gamma/14-3-3-gamma + fpB6.14-3-3-gamma + fpB6 + RSK1_-1P.MBP-14-3-3-gamma.RSK1_-1P.txt
- Supplementary data file 1/gamma/14-3-3-gamma + fpB6.14-3-3-gamma + fpB6 + RSK1_-2P.MBP-14-3-3-gamma.RSK1_-2P.txt
- Supplementary data file 1/gamma_FSC/
- Supplementary data file 1/gamma_FSC/14-3-3-gamma + FSC + fpB6.14-3-3-gamma + FSC + fpB6 + p16E6.MBP-14-3-3-gamma.p16E6.txt
- Supplementary data file 1/gamma_FSC/14-3-3-gamma + FSC + fpB6.14-3-3-gamma + FSC + fpB6 + p18E6.MBP-14-3-3-gamma.p18E6.txt
- Supplementary data file 1/gamma_FSC/14-3-3-gamma + FSC + fpB6.14-3-3-gamma + FSC + fpB6 + p33E6.MBP-14-3-3-gamma.p33E6.txt
- Supplementary data file 1/gamma_FSC/14-3-3-gamma + FSC + fpB6.14-3-3-gamma + FSC + fpB6 + p35E6.MBP-14-3-3-gamma.p35E6.txt
- Supplementary data file 1/sigma/
- Supplementary data file 1/sigma/14-3-3-sigma + fpB6.14-3-3-sigma + fpB6 + 16E6.MBP-14-3-3-sigma.16E6.txt
- Supplementary data file 1/sigma/14-3-3-sigma + fpB6.14-3-3-sigma + fpB6 + 18E6.MBP-14-3-3-sigma.18E6.txt
- Supplementary data file 1/sigma/14-3-3-sigma + fpB6.14-3-3-sigma + fpB6 + 33E6.MBP-14-3-3-sigma.33E6.txt
- Supplementary data file 1/sigma/14-3-3-sigma + fpB6.14-3-3-sigma + fpB6 + 35E6.MBP-14-3-3-sigma.35E6.txt
- Supplementary data file 1/sigma/14-3-3-sigma + fpB6.14-3-3-sigma + fpB6 + p16E6.MBP-14-3-3-sigma.p16E6.txt
- Supplementary data file 1/sigma/14-3-3-sigma + fpB6.14-3-3-sigma + fpB6 + p18E6.MBP-14-3-3-sigma.p18E6.txt
- Supplementary data file 1/sigma/14-3-3-sigma + fpB6.14-3-3-sigma + fpB6 + p33E6.MBP-14-3-3-sigma.p33E6.txt
- Supplementary data file 1/sigma/14-3-3-sigma + fpB6.14-3-3-sigma + fpB6 + p35E6 E-1A T-6R.MBP-14-3-3-sigma.p35E6 E-1A T-6R.txt
- Supplementary data file 1/sigma/14-3-3-sigma + fpB6.14-3-3-sigma + fpB6 + p35E6 E-1A.MBP-14-3-3-sigma.p35E6 E-1A.txt
- Supplementary data file 1/sigma/14-3-3-sigma + fpB6.14-3-3-sigma + fpB6 + p35E6 T-6R.MBP-14-3-3-sigma.p35E6 T-6R.txt
- Supplementary data file 1/sigma/14-3-3-sigma + fpB6.14-3-3-sigma + fpB6 + p35E6.MBP-14-3-3-sigma.p35E6.txt
- Supplementary data file 1/sigma/14-3-3-sigma + fpB6.14-3-3-sigma + fpB6 + RSK1_-1P.MBP-14-3-3-sigma.RSK1_-1P.txt
- Supplementary data file 1/sigma/14-3-3-sigma + fpB6.14-3-3-sigma + fpB6 + RSK1_-2P.MBP-14-3-3-sigma.RSK1_-2P.txt
- Supplementary data file 1/tau/
- Supplementary data file 1/tau/14-3-3-tau + fpB6.14-3-3-tau + fpB6 + 16E6.MBP-14-3-3-tau.16E6.txt
- Supplementary data file 1/tau/14-3-3-tau + fpB6.14-3-3-tau + fpB6 + 18E6.MBP-14-3-3-tau.18E6.txt
- Supplementary data file 1/tau/14-3-3-tau + fpB6.14-3-3-tau + fpB6 + 33E6.MBP-14-3-3-tau.33E6.txt
- Supplementary data file 1/tau/14-3-3-tau + fpB6.14-3-3-tau + fpB6 + 35E6.MBP-14-3-3-tau.35E6.txt
- Supplementary data file 1/tau/14-3-3-tau + fpB6.14-3-3-tau + fpB6 + p16E6.MBP-14-3-3-tau.p16E6.txt
- Supplementary data file 1/tau/14-3-3-tau + fpB6.14-3-3-tau + fpB6 + p18E6.MBP-14-3-3-tau.p18E6.txt
- Supplementary data file 1/tau/14-3-3-tau + fpB6.14-3-3-tau + fpB6 + p33E6.MBP-14-3-3-tau.p33E6.txt
- Supplementary data file 1/tau/14-3-3-tau + fpB6.14-3-3-tau + fpB6 + p35E6 E-1A T-6R.MBP-14-3-3-tau.p35E6 E-1A T-6R.txt
- Supplementary data file 1/tau/14-3-3-tau + fpB6.14-3-3-tau + fpB6 + p35E6 E-1A.MBP-14-3-3-tau.p35E6 E-1A.txt
- Supplementary data file 1/tau/14-3-3-tau + fpB6.14-3-3-tau + fpB6 + p35E6 T-6R.MBP-14-3-3-tau.p35E6 T-6R.txt
- Supplementary data file 1/tau/14-3-3-tau + fpB6.14-3-3-tau + fpB6 + p35E6.MBP-14-3-3-tau.p35E6.txt
- Supplementary data file 1/tau/14-3-3-tau + fpB6.14-3-3-tau + fpB6 + RSK1_-1P.MBP-14-3-3-tau.RSK1_-1P.txt
- Supplementary data file 1/tau/14-3-3-tau + fpB6.14-3-3-tau + fpB6 + RSK1_-2P.MBP-14-3-3-tau.RSK1_-2P.txt
- Supplementary data file 1/tau_dC/
- Supplementary data file 1/tau_dC/14-3-3-tau + fpB6.14-3-3-tau + fpB6 + 16E6.14-3-3-tau.16E6.txt
- Supplementary data file 1/tau_dC/14-3-3-tau + fpB6.14-3-3-tau + fpB6 + 18E6.14-3-3-tau.18E6.txt
- Supplementary data file 1/tau_dC/14-3-3-tau + fpB6.14-3-3-tau + fpB6 + 33E6.14-3-3-tau.33E6.txt
- Supplementary data file 1/tau_dC/14-3-3-tau + fpB6.14-3-3-tau + fpB6 + 35E6.14-3-3-tau.35E6.txt
- Supplementary data file 1/tau_dC/14-3-3-tau + fpB6.14-3-3-tau + fpB6 + p16E6.14-3-3-tau.p16E6.txt
- Supplementary data file 1/tau_dC/14-3-3-tau + fpB6.14-3-3-tau + fpB6 + p18E6.14-3-3-tau.p18E6.txt
- Supplementary data file 1/tau_dC/14-3-3-tau + fpB6.14-3-3-tau + fpB6 + p33E6.14-3-3-tau.p33E6.txt
- Supplementary data file 1/tau_dC/14-3-3-tau + fpB6.14-3-3-tau + fpB6 + p35E6.14-3-3-tau.p35E6.txt
- Supplementary data file 1/zeta/
- Supplementary data file 1/zeta/14-3-3-zeta + fpB6.14-3-3-zeta + fpB6 + 16E6.MBP-14-3-3-zeta.16E6.txt
- Supplementary data file 1/zeta/14-3-3-zeta + fpB6.14-3-3-zeta + fpB6 + 18E6.MBP-14-3-3-zeta.18E6.txt
- Supplementary data file 1/zeta/14-3-3-zeta + fpB6.14-3-3-zeta + fpB6 + 33E6.MBP-14-3-3-zeta.33E6.txt
- Supplementary data file 1/zeta/14-3-3-zeta + fpB6.14-3-3-zeta + fpB6 + 35E6.MBP-14-3-3-zeta.35E6.txt
- Supplementary data file 1/zeta/14-3-3-zeta + fpB6.14-3-3-zeta + fpB6 + p16E6.MBP-14-3-3-zeta.p16E6.txt
- Supplementary data file 1/zeta/14-3-3-zeta + fpB6.14-3-3-zeta + fpB6 + p18E6.MBP-14-3-3-zeta.p18E6.txt
- Supplementary data file 1/zeta/14-3-3-zeta + fpB6.14-3-3-zeta + fpB6 + p33E6.MBP-14-3-3-zeta.p33E6.txt
- Supplementary data file 1/zeta/14-3-3-zeta + fpB6.14-3-3-zeta + fpB6 + p35E6 E-1A T-6R.MBP-14-3-3-zeta.p35E6 E-1A T-6R.txt
- Supplementary data file 1/zeta/14-3-3-zeta + fpB6.14-3-3-zeta + fpB6 + p35E6 E-1A.MBP-14-3-3-zeta.p35E6 E-1A.txt
- Supplementary data file 1/zeta/14-3-3-zeta + fpB6.14-3-3-zeta + fpB6 + p35E6 T-6R.MBP-14-3-3-zeta.p35E6 T-6R.txt
- Supplementary data file 1/zeta/14-3-3-zeta + fpB6.14-3-3-zeta + fpB6 + p35E6.MBP-14-3-3-zeta.p35E6.txt
- Supplementary data file 1/zeta/14-3-3-zeta + fpB6.14-3-3-zeta + fpB6 + RSK1_-1P.MBP-14-3-3-zeta.RSK1_-1P.txt
- Supplementary data file 1/zeta/14-3-3-zeta + fpB6.14-3-3-zeta + fpB6 + RSK1_-2P.MBP-14-3-3-zeta.RSK1_-2P.txt
- Supplementary data file 1/zeta_FSC/
- Supplementary data file 1/zeta_FSC/14-3-3-zeta + FSC + fpB6.14-3-3-zeta + FSC + fpB6 + p16E6.MBP-14-3-3-zeta.p16E6.txt
- Supplementary data file 1/zeta_FSC/14-3-3-zeta + FSC + fpB6.14-3-3-zeta + FSC + fpB6 + p18E6.MBP-14-3-3-zeta.p18E6.txt
- Supplementary data file 1/zeta_FSC/14-3-3-zeta + FSC + fpB6.14-3-3-zeta + FSC + fpB6 + p33E6.MBP-14-3-3-zeta.p33E6.txt
- Supplementary data file 1/zeta_FSC/14-3-3-zeta + FSC + fpB6.14-3-3-zeta + FSC + fpB6 + p35E6.MBP-14-3-3-zeta.p35E6.txt
