# Supplementary material for: Hierarchized phosphotarget binding by the seven human 14-3-3 isoforms
Source: Nat Commun. 2021 Mar 15;12:1677. doi: 10.1038/s41467-021-21908-8 (PMC7961048; doi:10.1038/s41467-021-21908-8)
Supplement: Supplementary file 4 — Supplementary data 1 [file 41467_2021_21908_MOESM4_ESM.zip › Supplementary data file 1/beta/14-3-3-beta + fpB6.14-3-3-beta + fpB6 + 16E6.MBP-14-3-3-beta.16E6.txt]

10
0
62.5	186.1	188	152.8	500	113.1	105.3	115.2
31.25	157.6	168.4	168.7	250	110.9	114	114.3
15.625	148.8	134.7	144.9	125	112.8	109.7	114.7
7.8125	116.8	108.3	111.1	62.5	113.5	113.6	113.7
3.90625	80.2	84.8	81	31.25	109.5	113.5	113.2
1.953125	57.3	58.7	55.9	15.625	112.8	114.6	111
0.9765625	34.8	35.6	32.5	7.8125	112.7	106.5	113
0	1.1	0.4	-3.1	0	107.7	109	108.9
