# Supplementary material for: Hierarchized phosphotarget binding by the seven human 14-3-3 isoforms
Source: Nat Commun. 2021 Mar 15;12:1677. doi: 10.1038/s41467-021-21908-8 (PMC7961048; doi:10.1038/s41467-021-21908-8)
Supplement: Supplementary file 4 — Supplementary data 1 [file 41467_2021_21908_MOESM4_ESM.zip › Supplementary data file 1/beta/14-3-3-beta + fpB6.14-3-3-beta + fpB6 + 33E6.MBP-14-3-3-beta.33E6.txt]

10
0
62.5	186.1	188	152.8	625	129.6	128.3	134.1
31.25	157.6	168.4	168.7	312.5	118.7	123.2	124.5
15.625	148.8	134.7	144.9	156.25	114.2	117	115.6
7.8125	116.8	108.3	111.1	78.125	115	117.6	115.4
3.90625	80.2	84.8	81	39.0625	109.6	114.8	91.9
1.953125	57.3	58.7	55.9	19.53125	112	113.8	113.6
0.9765625	34.8	35.6	32.5	9.765625	112.5	111.4	112.6
0	1.1	0.4	-3.1	0	110.2	109.7	107.7
