# Supplementary material for: Hierarchized phosphotarget binding by the seven human 14-3-3 isoforms
Source: Nat Commun. 2021 Mar 15;12:1677. doi: 10.1038/s41467-021-21908-8 (PMC7961048; doi:10.1038/s41467-021-21908-8)
Supplement: Supplementary file 4 — Supplementary data 1 [file 41467_2021_21908_MOESM4_ESM.zip › Supplementary data file 1/beta/14-3-3-beta + fpB6.14-3-3-beta + fpB6 + 35E6.MBP-14-3-3-beta.35E6.txt]

10
0
62.5	186.1	188	152.8	625	108.2	108.6	105.1
31.25	157.6	168.4	168.7	312.5	111.8	111.9	111.3
15.625	148.8	134.7	144.9	156.25	114.2	113.7	111.6
7.8125	116.8	108.3	111.1	78.125	114.5	111.9	112.9
3.90625	80.2	84.8	81	39.0625	114.3	112.4	113
1.953125	57.3	58.7	55.9	19.53125	114.1	111.5	109.1
0.9765625	34.8	35.6	32.5	9.765625	111	113.4	111.3
0	1.1	0.4	-3.1	0	109.9	110.3	110.5
