# Supplementary material for: Hierarchized phosphotarget binding by the seven human 14-3-3 isoforms
Source: Nat Commun. 2021 Mar 15;12:1677. doi: 10.1038/s41467-021-21908-8 (PMC7961048; doi:10.1038/s41467-021-21908-8)
Supplement: Supplementary file 4 — Supplementary data 1 [file 41467_2021_21908_MOESM4_ESM.zip › Supplementary data file 1/beta/14-3-3-beta + fpB6.14-3-3-beta + fpB6 + p33E6.MBP-14-3-3-beta.p33E6.txt]

10
0
62.5	186.1	188	152.8	625	30.1	31	29.1
31.25	157.6	168.4	168.7	312.5	29.3	28.4	31.2
15.625	148.8	134.7	144.9	156.25	32.9	34.2	33.3
7.8125	116.8	108.3	111.1	78.125	40.2	38.1	41
3.90625	80.2	84.8	81	39.0625	48.5	50.5	50.8
1.953125	57.3	58.7	55.9	19.53125	70.4	67.7	68.7
0.9765625	34.8	35.6	32.5	9.765625	88	87.4	88
0	1.1	0.4	-3.1	0	111.5	108.2	108.4
