# Supplementary material for: Hierarchized phosphotarget binding by the seven human 14-3-3 isoforms
Source: Nat Commun. 2021 Mar 15;12:1677. doi: 10.1038/s41467-021-21908-8 (PMC7961048; doi:10.1038/s41467-021-21908-8)
Supplement: Supplementary file 4 — Supplementary data 1 [file 41467_2021_21908_MOESM4_ESM.zip › Supplementary data file 1/beta/14-3-3-beta + fpB6.14-3-3-beta + fpB6 + p35E6 E-1A T-6R.MBP-14-3-3-beta.p35E6 E-1A T-6R.txt]

10
0
62.5	182.9	181.9	180.9	500	20.5	21	27.3
31.25	165.3	164.5	164.7	250	27.8	27.1	28.8
15.625	140.2	137.7	139	125	32.4	33.4	32.8
7.8125	108	109	108.2	62.5	44.4	44.3	44.8
3.90625	77.4	77.8	77.4	31.25	62.2	61.5	63.6
1.953125	50.4	51	50.6	15.625	83.6	84.7	82.3
0.9765625	30.2	30.9	27.9	7.8125	99.7	99.1	100.8
0	-4.4	-4.5	-3.3	0	116.2	116.1	115.4
