# Supplementary material for: Hierarchized phosphotarget binding by the seven human 14-3-3 isoforms
Source: Nat Commun. 2021 Mar 15;12:1677. doi: 10.1038/s41467-021-21908-8 (PMC7961048; doi:10.1038/s41467-021-21908-8)
Supplement: Supplementary file 4 — Supplementary data 1 [file 41467_2021_21908_MOESM4_ESM.zip › Supplementary data file 1/beta/14-3-3-beta + fpB6.14-3-3-beta + fpB6 + RSK1_-1P.MBP-14-3-3-beta.RSK1_-1P.txt]

10
0
62.5	182.9	181.9	180.9	625	22.8	23.7	24
31.25	165.3	164.5	164.7	312.5	23.1	23.2	23.3
15.625	140.2	137.7	139	156.25	23.2	24	23.1
7.8125	108	109	108.2	78.125	25	24.5	25.9
3.90625	77.4	77.8	77.4	39.0625	26.4	28.8	28.6
1.953125	50.4	51	50.6	19.53125	35.2	35.2	35.4
0.9765625	30.2	30.9	27.9	9.765625	69.7	67	67.1
0	-4.4	-4.5	-3.3	0	114.2	115.5	113.3
