# Supplementary material for: Hierarchized phosphotarget binding by the seven human 14-3-3 isoforms
Source: Nat Commun. 2021 Mar 15;12:1677. doi: 10.1038/s41467-021-21908-8 (PMC7961048; doi:10.1038/s41467-021-21908-8)
Supplement: Supplementary file 4 — Supplementary data 1 [file 41467_2021_21908_MOESM4_ESM.zip › Supplementary data file 1/beta/14-3-3-beta + fpB6.14-3-3-beta + fpB6 + RSK1_-2P.MBP-14-3-3-beta.RSK1_-2P.txt]

10
0
62.5	182.9	181.9	180.9	625	24.7	24.7	24.5
31.25	165.3	164.5	164.7	312.5	22.7	24.6	26
15.625	140.2	137.7	139	156.25	24.2	23.2	25.9
7.8125	108	109	108.2	78.125	26.6	24.8	25.8
3.90625	77.4	77.8	77.4	39.0625	28.8	26.5	28.7
1.953125	50.4	51	50.6	19.53125	38.3	38.4	38.3
0.9765625	30.2	30.9	27.9	9.765625	74.8	74.9	75.1
0	-4.4	-4.5	-3.3	0	115.6	115	117.1
