# Supplementary material for: Hierarchized phosphotarget binding by the seven human 14-3-3 isoforms
Source: Nat Commun. 2021 Mar 15;12:1677. doi: 10.1038/s41467-021-21908-8 (PMC7961048; doi:10.1038/s41467-021-21908-8)
Supplement: Supplementary file 4 — Supplementary data 1 [file 41467_2021_21908_MOESM4_ESM.zip › Supplementary data file 1/beta_dC/14-3-3-beta + fpB6.14-3-3-beta + fpB6 + 18E6.MBP-14-3-3-beta.18E6.txt]

10
0
75	152.1	153.1	150.8	625	121.1	121	120.8
37.5	146.1	147.1	145.5	312.5	117.2	118.2	117.3
18.75	134.8	134.2	131.3	156.25	114.2	113.8	114.2
9.375	115	115.8	113.6	78.125	113.9	114.9	113.5
4.6875	83	88.6	87	39.0625	112	112.7	113
2.34375	63	62.9	60.6	19.53125	113.1	113.2	113
1.171875	46.4	40.6	37.9	9.765625	112.2	112.4	112.5
0	0.3	0.7	-0.9	0	112.5	112.1	107.7
