# Supplementary material for: Hierarchized phosphotarget binding by the seven human 14-3-3 isoforms
Source: Nat Commun. 2021 Mar 15;12:1677. doi: 10.1038/s41467-021-21908-8 (PMC7961048; doi:10.1038/s41467-021-21908-8)
Supplement: Supplementary file 4 — Supplementary data 1 [file 41467_2021_21908_MOESM4_ESM.zip › Supplementary data file 1/beta_dC/14-3-3-beta + fpB6.14-3-3-beta + fpB6 + 33E6.MBP-14-3-3-beta.33E6.txt]

10
0
75	152.1	153.1	150.8	625	125	124.6	126.4
37.5	146.1	147.1	145.5	312.5	119.6	119.4	118
18.75	134.8	134.2	131.3	156.25	115.3	113.8	78.9
9.375	115	115.8	113.6	78.125	113.3	113	114
4.6875	83	88.6	87	39.0625	113.4	111.2	111.9
2.34375	63	62.9	60.6	19.53125	113.2	111.9	112.3
1.171875	46.4	40.6	37.9	9.765625	113.4	112.2	111.8
0	0.3	0.7	-0.9	0	111	110.5	110.2
