# Supplementary material for: Hierarchized phosphotarget binding by the seven human 14-3-3 isoforms
Source: Nat Commun. 2021 Mar 15;12:1677. doi: 10.1038/s41467-021-21908-8 (PMC7961048; doi:10.1038/s41467-021-21908-8)
Supplement: Supplementary file 4 — Supplementary data 1 [file 41467_2021_21908_MOESM4_ESM.zip › Supplementary data file 1/beta_dC/14-3-3-beta + fpB6.14-3-3-beta + fpB6 + p16E6.MBP-14-3-3-beta.p16E6.txt]

10
0
75	152.1	153.1	150.8	500	56.2	56.6	58.1
37.5	146.1	147.1	145.5	250	75.7	76	76.5
18.75	134.8	134.2	131.3	125	90.8	90.9	90.7
9.375	115	115.8	113.6	62.5	100.7	100.4	100.3
4.6875	83	88.6	87	31.25	106.7	106.6	107.3
2.34375	63	62.9	60.6	15.625	109.5	110	109.6
1.171875	46.4	40.6	37.9	7.8125	110.9	110.7	109.3
0	0.3	0.7	-0.9	0	113.5	111.7	110.1
