# Supplementary material for: Hierarchized phosphotarget binding by the seven human 14-3-3 isoforms
Source: Nat Commun. 2021 Mar 15;12:1677. doi: 10.1038/s41467-021-21908-8 (PMC7961048; doi:10.1038/s41467-021-21908-8)
Supplement: Supplementary file 4 — Supplementary data 1 [file 41467_2021_21908_MOESM4_ESM.zip › Supplementary data file 1/epsilon/14-3-3-epsilon + fpB6.14-3-3-epsilon + fpB6 + 18E6.MBP-14-3-3-epsilon.18E6.txt]

13
0
34	160.8	162.6	135.1	625	133.9	130.5	128.3
17	139.7	133.3	126.9	312.5	130.1	128	111.8
8.5	101.1	83.5	81.7	156.25	126.8	129.3	120.5
4.25	74.8	72.5	70	78.125	128.1	130.9	130.2
2.125	50.6	46.6	41.9	39.0625	123.8	118.9	111.9
1.0625	20.8	25.6	25.9	19.53125	121.1	117.9	121.6
0.53125	16.7	14.5	14	9.765625	120.4	123.9	84.6
0	-5.2	-8.6	-7.8	0	119.7	118.4	122.7
