# Supplementary material for: Hierarchized phosphotarget binding by the seven human 14-3-3 isoforms
Source: Nat Commun. 2021 Mar 15;12:1677. doi: 10.1038/s41467-021-21908-8 (PMC7961048; doi:10.1038/s41467-021-21908-8)
Supplement: Supplementary file 4 — Supplementary data 1 [file 41467_2021_21908_MOESM4_ESM.zip › Supplementary data file 1/epsilon/14-3-3-epsilon + fpB6.14-3-3-epsilon + fpB6 + 33E6.MBP-14-3-3-epsilon.33E6.txt]

13
0
34	160.8	162.6	135.1	625	141.3	140.9	139.8
17	139.7	133.3	126.9	312.5	126.7	124.3	115.3
8.5	101.1	83.5	81.7	156.25	123.2	123.9	121.6
4.25	74.8	72.5	70	78.125	119.9	126	120.8
2.125	50.6	46.6	41.9	39.0625	121.2	124.6	121.2
1.0625	20.8	25.6	25.9	19.53125	124.2	125.8	122.4
0.53125	16.7	14.5	14	9.765625	121.9	121	120.6
0	-5.2	-8.6	-7.8	0	117.8	123.3	120.5
