# Supplementary material for: Hierarchized phosphotarget binding by the seven human 14-3-3 isoforms
Source: Nat Commun. 2021 Mar 15;12:1677. doi: 10.1038/s41467-021-21908-8 (PMC7961048; doi:10.1038/s41467-021-21908-8)
Supplement: Supplementary file 4 — Supplementary data 1 [file 41467_2021_21908_MOESM4_ESM.zip › Supplementary data file 1/epsilon/14-3-3-epsilon + fpB6.14-3-3-epsilon + fpB6 + 35E6.MBP-14-3-3-epsilon.35E6.txt]

13
0
34	160.8	162.6	135.1	625	120.8	120.1	121.5
17	139.7	133.3	126.9	312.5	121.6	124.1	125.1
8.5	101.1	83.5	81.7	156.25	119	120.6	111.8
4.25	74.8	72.5	70	78.125	118	118.7	120.3
2.125	50.6	46.6	41.9	39.0625	113.6	118.5	119.5
1.0625	20.8	25.6	25.9	19.53125	114.8	116.9	118.2
0.53125	16.7	14.5	14	9.765625	117.3	114.9	122.3
0	-5.2	-8.6	-7.8	0	122.8	118.7	110.9
