# Supplementary material for: Hierarchized phosphotarget binding by the seven human 14-3-3 isoforms
Source: Nat Commun. 2021 Mar 15;12:1677. doi: 10.1038/s41467-021-21908-8 (PMC7961048; doi:10.1038/s41467-021-21908-8)
Supplement: Supplementary file 4 — Supplementary data 1 [file 41467_2021_21908_MOESM4_ESM.zip › Supplementary data file 1/epsilon/14-3-3-epsilon + fpB6.14-3-3-epsilon + fpB6 + p16E6.MBP-14-3-3-epsilon.p16E6.txt]

13
0
34	160.8	162.6	135.1	500	79.3	75.9	79
17	139.7	133.3	126.9	250	96	92.2	97.6
8.5	101.1	83.5	81.7	125	106.3	106.7	89.8
4.25	74.8	72.5	70	62.5	112.9	111.8	116.1
2.125	50.6	46.6	41.9	31.25	115.7	116.2	113.8
1.0625	20.8	25.6	25.9	15.625	121.2	94.9	122.9
0.53125	16.7	14.5	14	7.8125	122.4	119.6	119.3
0	-5.2	-8.6	-7.8	0	121.4	120.5	124.4
