# Supplementary material for: Hierarchized phosphotarget binding by the seven human 14-3-3 isoforms
Source: Nat Commun. 2021 Mar 15;12:1677. doi: 10.1038/s41467-021-21908-8 (PMC7961048; doi:10.1038/s41467-021-21908-8)
Supplement: Supplementary file 4 — Supplementary data 1 [file 41467_2021_21908_MOESM4_ESM.zip › Supplementary data file 1/epsilon/14-3-3-epsilon + fpB6.14-3-3-epsilon + fpB6 + p35E6 E-1A.MBP-14-3-3-epsilon.p35E6 E-1A.txt]

8
0
34	178.5	179.7	153.9	500	29.8	28.6	31
17	153.4	154.4	152	250	39.2	39.2	40.4
8.5	123.1	123.8	121.2	125	52.6	55	55.8
4.25	89.6	90.7	86.7	62.5	72.4	71.9	72.2
2.125	58.5	60.1	57.7	31.25	85.6	87.6	79.2
1.0625	36.8	35.3	35.8	15.625	94.4	95.3	95.6
0.53125	20.5	20	20.4	7.8125	102	101.7	102.5
0	-3.6	-3.7	-4.1	0	108.4	108.3	109.5
