# Supplementary material for: Hierarchized phosphotarget binding by the seven human 14-3-3 isoforms
Source: Nat Commun. 2021 Mar 15;12:1677. doi: 10.1038/s41467-021-21908-8 (PMC7961048; doi:10.1038/s41467-021-21908-8)
Supplement: Supplementary file 4 — Supplementary data 1 [file 41467_2021_21908_MOESM4_ESM.zip › Supplementary data file 1/epsilon/14-3-3-epsilon + fpB6.14-3-3-epsilon + fpB6 + p35E6 T-6R.MBP-14-3-3-epsilon.p35E6 T-6R.txt]

8
0
34	154.015463917526	154.943298969072	134.994845360825	500	70.5	68.1	72.6
17	134.60824742268	135.381443298969	133.525773195876	250	84.9	85.5	87.5
8.5	111.180412371134	111.721649484536	109.711340206186	125	96	95	96.8
4.25	85.2783505154639	86.1288659793815	83.0360824742268	62.5	103.2	101.7	102.5
2.125	61.2319587628866	62.4690721649485	60.6134020618557	31.25	106.5	105.1	104.6
1.0625	44.4536082474227	43.2938144329897	43.680412371134	15.625	107	106.8	107
0.53125	31.8505154639175	31.4639175257732	31.7731958762887	7.8125	107.1	105.7	106.9
0	13.2164948453608	13.139175257732	12.8298969072165	0	106.3	107.3	106.1
