# Supplementary material for: Hierarchized phosphotarget binding by the seven human 14-3-3 isoforms
Source: Nat Commun. 2021 Mar 15;12:1677. doi: 10.1038/s41467-021-21908-8 (PMC7961048; doi:10.1038/s41467-021-21908-8)
Supplement: Supplementary file 4 — Supplementary data 1 [file 41467_2021_21908_MOESM4_ESM.zip › Supplementary data file 1/epsilon/14-3-3-epsilon + fpB6.14-3-3-epsilon + fpB6 + RSK1_-1P.MBP-14-3-3-epsilon.RSK1_-1P.txt]

8
0
34	178.5	179.7	153.9	625	18.1	18	18.7
17	153.4	154.4	152	312.5	18.1	18.7	19.4
8.5	123.1	123.8	121.2	156.25	19.5	18.8	20.8
4.25	89.6	90.7	86.7	78.125	19.1	20.4	22.2
2.125	58.5	60.1	57.7	39.0625	25.5	25.5	24
1.0625	36.8	35.3	35.8	19.53125	36.5	34.7	39.8
0.53125	20.5	20	20.4	9.765625	68	68.9	70.3
0	-3.6	-3.7	-4.1	0	110.6	108.8	109.7
