# Supplementary material for: Hierarchized phosphotarget binding by the seven human 14-3-3 isoforms
Source: Nat Commun. 2021 Mar 15;12:1677. doi: 10.1038/s41467-021-21908-8 (PMC7961048; doi:10.1038/s41467-021-21908-8)
Supplement: Supplementary file 4 — Supplementary data 1 [file 41467_2021_21908_MOESM4_ESM.zip › Supplementary data file 1/epsilon/14-3-3-epsilon + fpB6.14-3-3-epsilon + fpB6 + RSK1_-2P.MBP-14-3-3-epsilon.RSK1_-2P.txt]

8
0
34	178.5	179.7	153.9	625	19	18.2	24.1
17	153.4	154.4	152	312.5	18.2	20.7	19.2
8.5	123.1	123.8	121.2	156.25	20	20.3	20.2
4.25	89.6	90.7	86.7	78.125	21.9	20.6	20.8
2.125	58.5	60.1	57.7	39.0625	24.5	25.1	26.8
1.0625	36.8	35.3	35.8	19.53125	33.8	33.4	33.8
0.53125	20.5	20	20.4	9.765625	65.2	65.5	65.8
0	-3.6	-3.7	-4.1	0	111	112.1	109.3
