# Supplementary material for: Hierarchized phosphotarget binding by the seven human 14-3-3 isoforms
Source: Nat Commun. 2021 Mar 15;12:1677. doi: 10.1038/s41467-021-21908-8 (PMC7961048; doi:10.1038/s41467-021-21908-8)
Supplement: Supplementary file 4 — Supplementary data 1 [file 41467_2021_21908_MOESM4_ESM.zip › Supplementary data file 1/epsilon_dC/14-3-3-epsilon + fpB6.14-3-3-epsilon + fpB6 + 16E6.14-3-3-epsilon.16E6.txt]

10
0
94	183.5	184.5	183.6	500	106.4	104.6	100.5
47	167.5	167.6	165.8	250	99.7	106.5	106.1
23.5	151.1	151	149.1	125	102.3	104.7	100.1
11.75	128	129.7	125.8	62.5	106.8	105.5	105.5
5.875	101.7	100	99.4	31.25	104.4	105.1	105.4
2.9375	71.5	71.8	67.9	15.625	103.4	106	106.8
1.46875	46.9	46.6	45.6	7.8125	104.7	104.4	104.2
0	0.3	0.7	-0.9	0	104	105	100
