# Supplementary material for: Hierarchized phosphotarget binding by the seven human 14-3-3 isoforms
Source: Nat Commun. 2021 Mar 15;12:1677. doi: 10.1038/s41467-021-21908-8 (PMC7961048; doi:10.1038/s41467-021-21908-8)
Supplement: Supplementary file 4 — Supplementary data 1 [file 41467_2021_21908_MOESM4_ESM.zip › Supplementary data file 1/epsilon_dC/14-3-3-epsilon + fpB6.14-3-3-epsilon + fpB6 + 33E6.14-3-3-epsilon.33E6.txt]

10
0
94	183.5	184.5	183.6	625	112.2	117	117.6
47	167.5	167.6	165.8	312.5	110.1	101.4	99.5
23.5	151.1	151	149.1	156.25	107.3	107.2	108.2
11.75	128	129.7	125.8	78.125	106.9	106.8	105
5.875	101.7	100	99.4	39.0625	107.2	107	103
2.9375	71.5	71.8	67.9	19.53125	107.2	104.5	104.2
1.46875	46.9	46.6	45.6	9.765625	107.3	105.1	104.8
0	0.3	0.7	-0.9	0	97.6	103.4	103.7
