# Supplementary material for: Hierarchized phosphotarget binding by the seven human 14-3-3 isoforms
Source: Nat Commun. 2021 Mar 15;12:1677. doi: 10.1038/s41467-021-21908-8 (PMC7961048; doi:10.1038/s41467-021-21908-8)
Supplement: Supplementary file 4 — Supplementary data 1 [file 41467_2021_21908_MOESM4_ESM.zip › Supplementary data file 1/eta/14-3-3-eta + fpB6.14-3-3-eta + fpB6 + 33E6.MBP-14-3-3-eta.33E6.txt]

8
0
63	178.7	179.7	170.7	625	135.6	132.7	134.5
31.5	169.3	163.7	167.7	312.5	132.1	132.4	133.6
15.75	148.5	148.6	148.6	156.25	128.3	129.6	127.4
7.875	128.2	129.2	123.1	78.125	123.7	124	125.3
3.9375	113.2	103.9	111.5	39.0625	119.2	122.2	113.8
1.96875	79.3	79.8	75.5	19.53125	122.1	123.5	119.7
0.984375	52.8	55.8	51.8	9.765625	122.5	124.3	124.2
0	-4.3	-5.7	-4.4	0	123.7	113.1	119.4
