# Supplementary material for: Hierarchized phosphotarget binding by the seven human 14-3-3 isoforms
Source: Nat Commun. 2021 Mar 15;12:1677. doi: 10.1038/s41467-021-21908-8 (PMC7961048; doi:10.1038/s41467-021-21908-8)
Supplement: Supplementary file 4 — Supplementary data 1 [file 41467_2021_21908_MOESM4_ESM.zip › Supplementary data file 1/eta/14-3-3-eta + fpB6.14-3-3-eta + fpB6 + p16E6.MBP-14-3-3-eta.p16E6.txt]

8
0
63	178.7	179.7	170.7	500	53	56.6	50.1
31.5	169.3	163.7	167.7	250	73.9	76.5	73.7
15.75	148.5	148.6	148.6	125	90.5	92.9	92.1
7.875	128.2	129.2	123.1	62.5	104.4	101.6	103.7
3.9375	113.2	103.9	111.5	31.25	113.3	113.7	110.2
1.96875	79.3	79.8	75.5	15.625	118	112.2	117.3
0.984375	52.8	55.8	51.8	7.8125	119.3	120.2	119.7
0	-4.3	-5.7	-4.4	0	125.7	123.6	121.2
