# Supplementary material for: Hierarchized phosphotarget binding by the seven human 14-3-3 isoforms
Source: Nat Commun. 2021 Mar 15;12:1677. doi: 10.1038/s41467-021-21908-8 (PMC7961048; doi:10.1038/s41467-021-21908-8)
Supplement: Supplementary file 4 — Supplementary data 1 [file 41467_2021_21908_MOESM4_ESM.zip › Supplementary data file 1/eta/14-3-3-eta + fpB6.14-3-3-eta + fpB6 + p18E6.MBP-14-3-3-eta.p18E6.txt]

8
0
63	178.7	179.7	170.7	625	27.5	26.7	10.3
31.5	169.3	163.7	167.7	312.5	38.9	41.2	37.9
15.75	148.5	148.6	148.6	156.25	56.2	54.2	55.5
7.875	128.2	129.2	123.1	78.125	72.8	74.8	61
3.9375	113.2	103.9	111.5	39.0625	94.2	93.8	91.6
1.96875	79.3	79.8	75.5	19.53125	105.9	106.7	105.6
0.984375	52.8	55.8	51.8	9.765625	115.2	114	114
0	-4.3	-5.7	-4.4	0	121	122	121.5
