# Supplementary material for: Hierarchized phosphotarget binding by the seven human 14-3-3 isoforms
Source: Nat Commun. 2021 Mar 15;12:1677. doi: 10.1038/s41467-021-21908-8 (PMC7961048; doi:10.1038/s41467-021-21908-8)
Supplement: Supplementary file 4 — Supplementary data 1 [file 41467_2021_21908_MOESM4_ESM.zip › Supplementary data file 1/eta/14-3-3-eta + fpB6.14-3-3-eta + fpB6 + p33E6.MBP-14-3-3-eta.p33E6.txt]

8
0
63	178.7	179.7	170.7	625	16.6	15.9	16.8
31.5	169.3	163.7	167.7	312.5	19.2	20.4	18.7
15.75	148.5	148.6	148.6	156.25	24.1	22.4	21.8
7.875	128.2	129.2	123.1	78.125	27.6	27.3	27.2
3.9375	113.2	103.9	111.5	39.0625	36.6	39.8	36.8
1.96875	79.3	79.8	75.5	19.53125	57.1	60.1	58.6
0.984375	52.8	55.8	51.8	9.765625	87.3	86.3	86
0	-4.3	-5.7	-4.4	0	119.7	123.4	123.8
