# Supplementary material for: Hierarchized phosphotarget binding by the seven human 14-3-3 isoforms
Source: Nat Commun. 2021 Mar 15;12:1677. doi: 10.1038/s41467-021-21908-8 (PMC7961048; doi:10.1038/s41467-021-21908-8)
Supplement: Supplementary file 4 — Supplementary data 1 [file 41467_2021_21908_MOESM4_ESM.zip › Supplementary data file 1/eta/14-3-3-eta + fpB6.14-3-3-eta + fpB6 + p35E6 E-1A T-6R.MBP-14-3-3-eta.p35E6 E-1A T-6R.txt]

8
0
63	198.4	195	182.3	500	24.6	24.1	26
31.5	185.1	186.7	185.2	250	34.2	31.8	53.9
15.75	170.7	171.8	170.9	125	39.2	38.9	37.8
7.875	149.1	151	149.3	62.5	54.3	53.5	51.6
3.9375	121.1	121	121.6	31.25	78.8	75.7	76
1.96875	91.5	92.3	87.9	15.625	104.8	102.7	106.4
0.984375	58.5	63.1	60.5	7.8125	124.5	124.4	122.2
0	1.3	-1	-1	0	140.5	141.1	138.7
