# Supplementary material for: Hierarchized phosphotarget binding by the seven human 14-3-3 isoforms
Source: Nat Commun. 2021 Mar 15;12:1677. doi: 10.1038/s41467-021-21908-8 (PMC7961048; doi:10.1038/s41467-021-21908-8)
Supplement: Supplementary file 4 — Supplementary data 1 [file 41467_2021_21908_MOESM4_ESM.zip › Supplementary data file 1/eta/14-3-3-eta + fpB6.14-3-3-eta + fpB6 + p35E6 T-6R.MBP-14-3-3-eta.p35E6 T-6R.txt]

8
0
63	198.4	195	182.3	500	73	69.5	78.3
31.5	185.1	186.7	185.2	250	94.1	93.8	94.2
15.75	170.7	171.8	170.9	125	111.2	112.3	106.9
7.875	149.1	151	149.3	62.5	127.9	126.8	125.3
3.9375	121.1	121	121.6	31.25	134	133.5	134.7
1.96875	91.5	92.3	87.9	15.625	138.4	137	135.2
0.984375	58.5	63.1	60.5	7.8125	139.4	139.5	138.7
0	1.3	-1	-1	0	139	140.6	142.2
