# Supplementary material for: Hierarchized phosphotarget binding by the seven human 14-3-3 isoforms
Source: Nat Commun. 2021 Mar 15;12:1677. doi: 10.1038/s41467-021-21908-8 (PMC7961048; doi:10.1038/s41467-021-21908-8)
Supplement: Supplementary file 4 — Supplementary data 1 [file 41467_2021_21908_MOESM4_ESM.zip › Supplementary data file 1/eta/14-3-3-eta + fpB6.14-3-3-eta + fpB6 + RSK1_-1P.MBP-14-3-3-eta.RSK1_-1P.txt]

8
0
63	198.4	195	182.3	625	27.6	31.9	41.3
31.5	185.1	186.7	185.2	312.5	21.7	25.2	24.8
15.75	170.7	171.8	170.9	156.25	25.6	25.6	25.1
7.875	149.1	151	149.3	78.125	24.1	25.2	28.3
3.9375	121.1	121	121.6	39.0625	28.8	26.1	28
1.96875	91.5	92.3	87.9	19.53125	37.3	35.8	38.3
0.984375	58.5	63.1	60.5	9.765625	79.1	71.6	79.3
0	1.3	-1	-1	0	139.8	141.2	141
