# Supplementary material for: Hierarchized phosphotarget binding by the seven human 14-3-3 isoforms
Source: Nat Commun. 2021 Mar 15;12:1677. doi: 10.1038/s41467-021-21908-8 (PMC7961048; doi:10.1038/s41467-021-21908-8)
Supplement: Supplementary file 4 — Supplementary data 1 [file 41467_2021_21908_MOESM4_ESM.zip › Supplementary data file 1/gamma/14-3-3-gamma + fpB6.14-3-3-gamma + fpB6 + p16E6.MBP-14-3-3-gamma.p16E6.txt]

10
0
36.5	179.7	183.9	182.1	500	63.8	64.2	64.1
18.25	161.1	173.1	168.1	250	85.4	83.2	86.7
9.125	159.4	153.8	152.1	125	108.2	107.8	110.1
4.5625	131.4	134.3	128.1	62.5	122.1	123.4	122.5
2.28125	103.2	99.2	101.9	31.25	133.9	136.4	134.9
1.140625	72.1	71.6	68.3	15.625	144.3	144.7	139.9
0.5703125	47.5	46.5	45.5	7.8125	145.8	148.1	146.3
0	1.8	1.2	-0.5	0	151.5	148.1	149.6
