# Supplementary material for: Hierarchized phosphotarget binding by the seven human 14-3-3 isoforms
Source: Nat Commun. 2021 Mar 15;12:1677. doi: 10.1038/s41467-021-21908-8 (PMC7961048; doi:10.1038/s41467-021-21908-8)
Supplement: Supplementary file 4 — Supplementary data 1 [file 41467_2021_21908_MOESM4_ESM.zip › Supplementary data file 1/gamma/14-3-3-gamma + fpB6.14-3-3-gamma + fpB6 + p33E6.MBP-14-3-3-gamma.p33E6.txt]

10
0
36.5	179.7	183.9	182.1	625	24.3	26.7	23.9
18.25	161.1	173.1	168.1	312.5	26.6	26.8	26.8
9.125	159.4	153.8	152.1	156.25	30.9	27.7	29.2
4.5625	131.4	134.3	128.1	78.125	35.4	34.8	34.8
2.28125	103.2	99.2	101.9	39.0625	46.9	47.1	47.8
1.140625	72.1	71.6	68.3	19.53125	74.1	75	73.5
0.5703125	47.5	46.5	45.5	9.765625	112.5	110.6	70.2
0	1.8	1.2	-0.5	0	151	150.8	149.4
