# Supplementary material for: Hierarchized phosphotarget binding by the seven human 14-3-3 isoforms
Source: Nat Commun. 2021 Mar 15;12:1677. doi: 10.1038/s41467-021-21908-8 (PMC7961048; doi:10.1038/s41467-021-21908-8)
Supplement: Supplementary file 4 — Supplementary data 1 [file 41467_2021_21908_MOESM4_ESM.zip › Supplementary data file 1/gamma/14-3-3-gamma + fpB6.14-3-3-gamma + fpB6 + p35E6 E-1A.MBP-14-3-3-gamma.p35E6 E-1A.txt]

10
0
36.5	191.9	189.6	189.3	500	38.8	38.8	35.8
18.25	180.4	179.5	179.5	250	44.8	45.8	48.4
9.125	156.9	157.4	156	125	64.1	65.7	63.2
4.5625	127.1	126.8	125	62.5	86.8	85.8	90.3
2.28125	92.7	90.8	91.1	31.25	111.5	113.3	112.9
1.140625	60.9	60.8	64.2	15.625	129.7	132.3	134.8
0.5703125	35.9	37	34	7.8125	144	146.8	147.5
0	-0.7	1.3	0.061301	0	168.1	161	161.5
