# Supplementary material for: Hierarchized phosphotarget binding by the seven human 14-3-3 isoforms
Source: Nat Commun. 2021 Mar 15;12:1677. doi: 10.1038/s41467-021-21908-8 (PMC7961048; doi:10.1038/s41467-021-21908-8)
Supplement: Supplementary file 4 — Supplementary data 1 [file 41467_2021_21908_MOESM4_ESM.zip › Supplementary data file 1/gamma/14-3-3-gamma + fpB6.14-3-3-gamma + fpB6 + p35E6 T-6R.MBP-14-3-3-gamma.p35E6 T-6R.txt]

10
0
36.5	191.9	189.6	189.3	500	82.2	81.9	84.3
18.25	180.4	179.5	179.5	250	106	105.4	105.1
9.125	156.9	157.4	156	125	125.8	125.4	128.3
4.5625	127.1	126.8	125	62.5	143.1	142	143.2
2.28125	92.7	90.8	91.1	31.25	151.7	151.6	151.4
1.140625	60.9	60.8	64.2	15.625	156.5	156.6	152.5
0.5703125	35.9	37	34	7.8125	159.3	155.9	160.3
0	-0.7	1.3	0.061301	0	162.4	163.2	164.3
