# Supplementary material for: Hierarchized phosphotarget binding by the seven human 14-3-3 isoforms
Source: Nat Commun. 2021 Mar 15;12:1677. doi: 10.1038/s41467-021-21908-8 (PMC7961048; doi:10.1038/s41467-021-21908-8)
Supplement: Supplementary file 4 — Supplementary data 1 [file 41467_2021_21908_MOESM4_ESM.zip › Supplementary data file 1/gamma/14-3-3-gamma + fpB6.14-3-3-gamma + fpB6 + p35E6.MBP-14-3-3-gamma.p35E6.txt]

10
0
36.5	161.868421052632	165.184210526316	163.763157894737	625	88.1	85.5	86.9
18.25	147.184210526316	156.657894736842	152.710526315789	312.5	106.7	111.2	110.4
9.125	145.842105263158	141.421052631579	140.078947368421	156.25	124.7	128	125.4
4.5625	123.736842105263	126.026315789474	121.131578947368	78.125	137.2	138.7	138.4
2.28125	101.473684210526	98.3157894736842	100.447368421053	39.0625	140.9	140.5	139.3
1.140625	76.9210526315789	76.5263157894737	73.9210526315789	19.53125	147.3	145.7	146.4
0.5703125	57.5	56.7105263157895	55.921052631579	9.765625	138.1	144.7	143.4
0	21.4210526315789	20.9473684210526	19.6052631578947	0	147.6	140	146.3
