# Supplementary material for: Hierarchized phosphotarget binding by the seven human 14-3-3 isoforms
Source: Nat Commun. 2021 Mar 15;12:1677. doi: 10.1038/s41467-021-21908-8 (PMC7961048; doi:10.1038/s41467-021-21908-8)
Supplement: Supplementary file 4 — Supplementary data 1 [file 41467_2021_21908_MOESM4_ESM.zip › Supplementary data file 1/gamma/14-3-3-gamma + fpB6.14-3-3-gamma + fpB6 + RSK1_-1P.MBP-14-3-3-gamma.RSK1_-1P.txt]

10
0
36.5	191.9	189.6	189.3	625	34.5	34.5	34.8
18.25	180.4	179.5	179.5	312.5	31.8	31.4	33.1
9.125	156.9	157.4	156	156.25	30.9	32	14.7
4.5625	127.1	126.8	125	78.125	32.6	33.1	33
2.28125	92.7	90.8	91.1	39.0625	36.9	34.1	31.5
1.140625	60.9	60.8	64.2	19.53125	42	41.2	44
0.5703125	35.9	37	34	9.765625	99.7	97.6	100
0	-0.7	1.3	0.061301	0	162.4	162.7	162.4
