# Supplementary material for: Hierarchized phosphotarget binding by the seven human 14-3-3 isoforms
Source: Nat Commun. 2021 Mar 15;12:1677. doi: 10.1038/s41467-021-21908-8 (PMC7961048; doi:10.1038/s41467-021-21908-8)
Supplement: Supplementary file 4 — Supplementary data 1 [file 41467_2021_21908_MOESM4_ESM.zip › Supplementary data file 1/gamma_FSC/14-3-3-gamma + FSC + fpB6.14-3-3-gamma + FSC + fpB6 + p16E6.MBP-14-3-3-gamma.p16E6.txt]

10
0
36.5	195.3	196.5	179.3	500	67	66.4	68.1
18.25	178.4	175.3	174.7	250	86.4	89	88.1
9.125	147.3	143.5	144.7	125	109.4	109	110.7
4.5625	99.1	116	111.5	62.5	122.8	125.3	119.5
2.28125	79.5	69.9	76.7	31.25	134.9	134	135.4
1.140625	53.4	48.8	50.1	15.625	140.4	144	134.9
0.5703125	32.6	31	26.4	7.8125	144.5	143.6	137.3
0	4.1	1.6	1.9	0	143.9	142.2	144.1
