# Supplementary material for: Hierarchized phosphotarget binding by the seven human 14-3-3 isoforms
Source: Nat Commun. 2021 Mar 15;12:1677. doi: 10.1038/s41467-021-21908-8 (PMC7961048; doi:10.1038/s41467-021-21908-8)
Supplement: Supplementary file 4 — Supplementary data 1 [file 41467_2021_21908_MOESM4_ESM.zip › Supplementary data file 1/gamma_FSC/14-3-3-gamma + FSC + fpB6.14-3-3-gamma + FSC + fpB6 + p18E6.MBP-14-3-3-gamma.p18E6.txt]

10
0
36.5	195.3	196.5	179.3	625	39.9	40.6	40.1
18.25	178.4	175.3	174.7	312.5	49.9	49.1	50
9.125	147.3	143.5	144.7	156.25	64.9	65.7	64.2
4.5625	99.1	116	111.5	78.125	83.1	87.7	82.4
2.28125	79.5	69.9	76.7	39.0625	109.1	109.7	110.6
1.140625	53.4	48.8	50.1	19.53125	126.6	128.1	122
0.5703125	32.6	31	26.4	9.765625	137.9	135.5	129.1
0	4.1	1.6	1.9	0	150.1	150	149
