# Supplementary material for: Hierarchized phosphotarget binding by the seven human 14-3-3 isoforms
Source: Nat Commun. 2021 Mar 15;12:1677. doi: 10.1038/s41467-021-21908-8 (PMC7961048; doi:10.1038/s41467-021-21908-8)
Supplement: Supplementary file 4 — Supplementary data 1 [file 41467_2021_21908_MOESM4_ESM.zip › Supplementary data file 1/gamma_FSC/14-3-3-gamma + FSC + fpB6.14-3-3-gamma + FSC + fpB6 + p35E6.MBP-14-3-3-gamma.p35E6.txt]

10
0
36.5	195.3	196.5	179.3	625	85	85.3	82
18.25	178.4	175.3	174.7	312.5	106.8	107.8	105.8
9.125	147.3	143.5	144.7	156.25	121.6	122.2	123.3
4.5625	99.1	116	111.5	78.125	135.4	137	127.8
2.28125	79.5	69.9	76.7	39.0625	140.8	137.7	143.5
1.140625	53.4	48.8	50.1	19.53125	143.5	142.6	140.9
0.5703125	32.6	31	26.4	9.765625	142.4	146.8	146.5
0	4.1	1.6	1.9	0	142.3	146.4	149
