# Supplementary material for: Hierarchized phosphotarget binding by the seven human 14-3-3 isoforms
Source: Nat Commun. 2021 Mar 15;12:1677. doi: 10.1038/s41467-021-21908-8 (PMC7961048; doi:10.1038/s41467-021-21908-8)
Supplement: Supplementary file 4 — Supplementary data 1 [file 41467_2021_21908_MOESM4_ESM.zip › Supplementary data file 1/sigma/14-3-3-sigma + fpB6.14-3-3-sigma + fpB6 + 33E6.MBP-14-3-3-sigma.33E6.txt]

15
0
55	112.5	97.2	114.5	625	108.2	108.5	118.3
27.5	106.8	101.2	111.4	312.5	102.7	98.2	109.6
13.75	80.2	68.2	79	156.25	93.7	93.8	94.4
6.875	60.8	58.6	54.5	78.125	90.3	89.4	89
3.4375	39.2	37.1	39.2	39.0625	87.2	85.6	88.3
1.71875	21.1	23.9	26.2	19.53125	87.3	86.5	85.9
0.859375	17.7	15.9	18.1	9.765625	84.5	87.4	85.1
0	5.8	5.6	4.3	0	86.7	88.2	87.9
