# Supplementary material for: Hierarchized phosphotarget binding by the seven human 14-3-3 isoforms
Source: Nat Commun. 2021 Mar 15;12:1677. doi: 10.1038/s41467-021-21908-8 (PMC7961048; doi:10.1038/s41467-021-21908-8)
Supplement: Supplementary file 4 — Supplementary data 1 [file 41467_2021_21908_MOESM4_ESM.zip › Supplementary data file 1/sigma/14-3-3-sigma + fpB6.14-3-3-sigma + fpB6 + 35E6.MBP-14-3-3-sigma.35E6.txt]

15
0
55	112.5	97.2	114.5	625	86.8	83.7	83.6
27.5	106.8	101.2	111.4	312.5	85.9	86.5	86.1
13.75	80.2	68.2	79	156.25	86.3	86.9	92.5
6.875	60.8	58.6	54.5	78.125	89	88.2	88
3.4375	39.2	37.1	39.2	39.0625	83	89.5	87.5
1.71875	21.1	23.9	26.2	19.53125	85.7	88.9	83
0.859375	17.7	15.9	18.1	9.765625	87.1	85.5	85.4
0	5.8	5.6	4.3	0	85.2	86.2	85
