# Supplementary material for: Hierarchized phosphotarget binding by the seven human 14-3-3 isoforms
Source: Nat Commun. 2021 Mar 15;12:1677. doi: 10.1038/s41467-021-21908-8 (PMC7961048; doi:10.1038/s41467-021-21908-8)
Supplement: Supplementary file 4 — Supplementary data 1 [file 41467_2021_21908_MOESM4_ESM.zip › Supplementary data file 1/sigma/14-3-3-sigma + fpB6.14-3-3-sigma + fpB6 + p16E6.MBP-14-3-3-sigma.p16E6.txt]

15
0
55	112.5	97.2	114.5	500	62.3	65.1	63.6
27.5	106.8	101.2	111.4	250	71.9	73.4	72.8
13.75	80.2	68.2	79	125	81.9	81.1	79
6.875	60.8	58.6	54.5	62.5	83.5	78.1	82
3.4375	39.2	37.1	39.2	31.25	82.4	86.8	86.6
1.71875	21.1	23.9	26.2	15.625	87.9	84.6	86.5
0.859375	17.7	15.9	18.1	7.8125	85.9	84.3	88.1
0	5.8	5.6	4.3	0	82.6	83.7	84.5
