# Supplementary material for: Hierarchized phosphotarget binding by the seven human 14-3-3 isoforms
Source: Nat Commun. 2021 Mar 15;12:1677. doi: 10.1038/s41467-021-21908-8 (PMC7961048; doi:10.1038/s41467-021-21908-8)
Supplement: Supplementary file 4 — Supplementary data 1 [file 41467_2021_21908_MOESM4_ESM.zip › Supplementary data file 1/sigma/14-3-3-sigma + fpB6.14-3-3-sigma + fpB6 + p35E6 E-1A T-6R.MBP-14-3-3-sigma.p35E6 E-1A T-6R.txt]

10
0
55	153.7	157.9	152	500	19	23.1	22.3
27.5	123.7	124.6	122.4	250	22.2	25.3	28.4
13.75	90	91.7	89.3	125	29	27.8	30.6
6.875	60.3	60.5	60.8	62.5	37.7	38.4	38.8
3.4375	36.6	35.9	33.9	31.25	50.2	51.7	52
1.71875	20.6	20.4	20.8	15.625	60.5	59.9	60.9
0.859375	10	11.2	7.6	7.8125	71.5	67.4	69.9
0	-4.7	-4.9	-3.2	0	77.7	76.1	74.5
