# Supplementary material for: Hierarchized phosphotarget binding by the seven human 14-3-3 isoforms
Source: Nat Commun. 2021 Mar 15;12:1677. doi: 10.1038/s41467-021-21908-8 (PMC7961048; doi:10.1038/s41467-021-21908-8)
Supplement: Supplementary file 4 — Supplementary data 1 [file 41467_2021_21908_MOESM4_ESM.zip › Supplementary data file 1/sigma/14-3-3-sigma + fpB6.14-3-3-sigma + fpB6 + p35E6.MBP-14-3-3-sigma.p35E6.txt]

15
0
55	112.5	97.2	114.5	625	72.6	71.5	73.5
27.5	106.8	101.2	111.4	312.5	78.4	78.7	81.7
13.75	80.2	68.2	79	156.25	77.2	83	74.4
6.875	60.8	58.6	54.5	78.125	82.4	82	83
3.4375	39.2	37.1	39.2	39.0625	84.9	86.1	87.2
1.71875	21.1	23.9	26.2	19.53125	86.3	86.5	86.5
0.859375	17.7	15.9	18.1	9.765625	87.1	85.4	85.2
0	5.8	5.6	4.3	0	86.1	87.3	87.6
