# Supplementary material for: Hierarchized phosphotarget binding by the seven human 14-3-3 isoforms
Source: Nat Commun. 2021 Mar 15;12:1677. doi: 10.1038/s41467-021-21908-8 (PMC7961048; doi:10.1038/s41467-021-21908-8)
Supplement: Supplementary file 4 — Supplementary data 1 [file 41467_2021_21908_MOESM4_ESM.zip › Supplementary data file 1/sigma/14-3-3-sigma + fpB6.14-3-3-sigma + fpB6 + RSK1_-1P.MBP-14-3-3-sigma.RSK1_-1P.txt]

10
0
55	153.7	157.9	152	625	21.9	18.2	21.3
27.5	123.7	124.6	122.4	312.5	21.4	19.2	18.7
13.75	90	91.7	89.3	156.25	19.8	20.3	20.4
6.875	60.3	60.5	60.8	78.125	19.5	18	20.2
3.4375	36.6	35.9	33.9	39.0625	22.5	23	22.8
1.71875	20.6	20.4	20.8	19.53125	31.1	28.8	27.5
0.859375	10	11.2	7.6	9.765625	47.4	47.2	50.1
0	-4.7	-4.9	-3.2	0	76	77	75.7
