# Supplementary material for: Hierarchized phosphotarget binding by the seven human 14-3-3 isoforms
Source: Nat Commun. 2021 Mar 15;12:1677. doi: 10.1038/s41467-021-21908-8 (PMC7961048; doi:10.1038/s41467-021-21908-8)
Supplement: Supplementary file 4 — Supplementary data 1 [file 41467_2021_21908_MOESM4_ESM.zip › Supplementary data file 1/sigma/14-3-3-sigma + fpB6.14-3-3-sigma + fpB6 + RSK1_-2P.MBP-14-3-3-sigma.RSK1_-2P.txt]

10
0
55	153.7	157.9	152	625	19.8	22.1	20.3
27.5	123.7	124.6	122.4	312.5	20.5	20.5	22.3
13.75	90	91.7	89.3	156.25	18.9	19.2	19.5
6.875	60.3	60.5	60.8	78.125	20.2	21	20.5
3.4375	36.6	35.9	33.9	39.0625	25.2	24.2	25.1
1.71875	20.6	20.4	20.8	19.53125	36.4	33.3	36
0.859375	10	11.2	7.6	9.765625	58.8	57.6	57.7
0	-4.7	-4.9	-3.2	0	74.9	76.2	72.6
