# Supplementary material for: Hierarchized phosphotarget binding by the seven human 14-3-3 isoforms
Source: Nat Commun. 2021 Mar 15;12:1677. doi: 10.1038/s41467-021-21908-8 (PMC7961048; doi:10.1038/s41467-021-21908-8)
Supplement: Supplementary file 4 — Supplementary data 1 [file 41467_2021_21908_MOESM4_ESM.zip › Supplementary data file 1/tau/14-3-3-tau + fpB6.14-3-3-tau + fpB6 + p16E6.MBP-14-3-3-tau.p16E6.txt]

10
0
68	158.6	164.7	150.9	500	37.5	38.6	40
34	144.9	143.9	141	250	50.3	52.1	52.6
17	110.9	111	114	125	59.9	61.6	60.7
8.5	84.7	84.5	86.6	62.5	67.3	69.3	69
4.25	58.4	59.3	57.9	31.25	70.2	74.8	74.4
2.125	37.9	38.1	36.8	15.625	78.7	77.7	76.2
1.0625	22.2	21.3	19.9	7.8125	78	77.5	75.4
0	-3.1	-2.1	-5	0	82.2	80.9	80.1
