# Supplementary material for: Hierarchized phosphotarget binding by the seven human 14-3-3 isoforms
Source: Nat Commun. 2021 Mar 15;12:1677. doi: 10.1038/s41467-021-21908-8 (PMC7961048; doi:10.1038/s41467-021-21908-8)
Supplement: Supplementary file 4 — Supplementary data 1 [file 41467_2021_21908_MOESM4_ESM.zip › Supplementary data file 1/tau/14-3-3-tau + fpB6.14-3-3-tau + fpB6 + p18E6.MBP-14-3-3-tau.p18E6.txt]

10
0
68	158.6	164.7	150.9	625	20.9	23.8	27.3
34	144.9	143.9	141	312.5	29.8	32	34.8
17	110.9	111	114	156.25	39.4	37.8	40.1
8.5	84.7	84.5	86.6	78.125	50.6	52	47.7
4.25	58.4	59.3	57.9	39.0625	62.8	61.1	61.2
2.125	37.9	38.1	36.8	19.53125	68.9	69.6	69.2
1.0625	22.2	21.3	19.9	9.765625	74.1	74.3	76.2
0	-3.1	-2.1	-5	0	79.5	81	79.6
