# Supplementary material for: Hierarchized phosphotarget binding by the seven human 14-3-3 isoforms
Source: Nat Commun. 2021 Mar 15;12:1677. doi: 10.1038/s41467-021-21908-8 (PMC7961048; doi:10.1038/s41467-021-21908-8)
Supplement: Supplementary file 4 — Supplementary data 1 [file 41467_2021_21908_MOESM4_ESM.zip › Supplementary data file 1/tau/14-3-3-tau + fpB6.14-3-3-tau + fpB6 + p33E6.MBP-14-3-3-tau.p33E6.txt]

10
0
68	158.6	164.7	150.9	625	17.9	18.5	18.1
34	144.9	143.9	141	312.5	19.2	21.5	18.9
17	110.9	111	114	156.25	21.6	20.6	21.8
8.5	84.7	84.5	86.6	78.125	23.4	28.2	20.8
4.25	58.4	59.3	57.9	39.0625	31.8	30.7	30.6
2.125	37.9	38.1	36.8	19.53125	42.1	43	42.9
1.0625	22.2	21.3	19.9	9.765625	59.1	57.4	58.6
0	-3.1	-2.1	-5	0	81.3	81.5	83.7
