# Supplementary material for: Hierarchized phosphotarget binding by the seven human 14-3-3 isoforms
Source: Nat Commun. 2021 Mar 15;12:1677. doi: 10.1038/s41467-021-21908-8 (PMC7961048; doi:10.1038/s41467-021-21908-8)
Supplement: Supplementary file 4 — Supplementary data 1 [file 41467_2021_21908_MOESM4_ESM.zip › Supplementary data file 1/tau/14-3-3-tau + fpB6.14-3-3-tau + fpB6 + p35E6 E-1A T-6R.MBP-14-3-3-tau.p35E6 E-1A T-6R.txt]

10
0
68	168.3	168.2	171.9	500	20.7	17.9	19.4
34	151.5	150.6	148.3	250	21.5	20.3	22.9
17	123.2	121.5	121.1	125	25.2	24.5	24.7
8.5	91.5	90.2	89.2	62.5	31	31.6	30.6
4.25	61.9	61.5	59.1	31.25	44.7	45.4	43.1
2.125	38	37.3	37.1	15.625	58.7	59.6	61.5
1.0625	21.1	20.8	18.6	7.8125	76.9	75.6	77.2
0	-2.5	-2.8	-3	0	94.9	91.9	94.4
