# Supplementary material for: Hierarchized phosphotarget binding by the seven human 14-3-3 isoforms
Source: Nat Commun. 2021 Mar 15;12:1677. doi: 10.1038/s41467-021-21908-8 (PMC7961048; doi:10.1038/s41467-021-21908-8)
Supplement: Supplementary file 4 — Supplementary data 1 [file 41467_2021_21908_MOESM4_ESM.zip › Supplementary data file 1/tau/14-3-3-tau + fpB6.14-3-3-tau + fpB6 + p35E6 E-1A.MBP-14-3-3-tau.p35E6 E-1A.txt]

10
0
68	168.3	168.2	171.9	500	24.9	22.2	22.9
34	151.5	150.6	148.3	250	26	27	29.4
17	123.2	121.5	121.1	125	37	38.6	38.4
8.5	91.5	90.2	89.2	62.5	49.6	51.1	52.2
4.25	61.9	61.5	59.1	31.25	64.8	65.7	66
2.125	38	37.3	37.1	15.625	77	77.9	77
1.0625	21.1	20.8	18.6	7.8125	87	85.4	86.2
0	-2.5	-2.8	-3	0	93.8	93	92.9
