# Supplementary material for: Hierarchized phosphotarget binding by the seven human 14-3-3 isoforms
Source: Nat Commun. 2021 Mar 15;12:1677. doi: 10.1038/s41467-021-21908-8 (PMC7961048; doi:10.1038/s41467-021-21908-8)
Supplement: Supplementary file 4 — Supplementary data 1 [file 41467_2021_21908_MOESM4_ESM.zip › Supplementary data file 1/tau/14-3-3-tau + fpB6.14-3-3-tau + fpB6 + p35E6 T-6R.MBP-14-3-3-tau.p35E6 T-6R.txt]

10
0
68	168.3	168.2	171.9	500	53.1	52.7	55.5
34	151.5	150.6	148.3	250	65.9	66.1	66
17	123.2	121.5	121.1	125	75.5	78.5	77.1
8.5	91.5	90.2	89.2	62.5	84.2	84.2	85.9
4.25	61.9	61.5	59.1	31.25	88.5	90.3	88.2
2.125	38	37.3	37.1	15.625	91	90.8	94.1
1.0625	21.1	20.8	18.6	7.8125	92.8	92	92
0	-2.5	-2.8	-3	0	92.2	94.6	94.4
