# Supplementary material for: Hierarchized phosphotarget binding by the seven human 14-3-3 isoforms
Source: Nat Commun. 2021 Mar 15;12:1677. doi: 10.1038/s41467-021-21908-8 (PMC7961048; doi:10.1038/s41467-021-21908-8)
Supplement: Supplementary file 4 — Supplementary data 1 [file 41467_2021_21908_MOESM4_ESM.zip › Supplementary data file 1/tau/14-3-3-tau + fpB6.14-3-3-tau + fpB6 + p35E6.MBP-14-3-3-tau.p35E6.txt]

10
0
68	125.733333333333	129.8	120.6	625	46.5	45.5	47.6
34	116.6	115.933333333333	114	312.5	61.1	61.7	59.3
17	93.9333333333333	94	96	156.25	68.9	67.9	69.1
8.5	76.4666666666667	76.3333333333333	77.7333333333333	78.125	74	74.8	74.4
4.25	58.9333333333333	59.5333333333333	58.6	39.0625	76.3	76.6	74
2.125	45.2666666666667	45.4	44.5333333333333	19.53125	78.5	78.1	79.5
1.0625	34.8	34.2	33.2666666666667	9.765625	80.1	80.9	76.9
0	17.9333333333333	18.6	16.6666666666667	0	79.2	80.5	80.3
