# Supplementary material for: Hierarchized phosphotarget binding by the seven human 14-3-3 isoforms
Source: Nat Commun. 2021 Mar 15;12:1677. doi: 10.1038/s41467-021-21908-8 (PMC7961048; doi:10.1038/s41467-021-21908-8)
Supplement: Supplementary file 4 — Supplementary data 1 [file 41467_2021_21908_MOESM4_ESM.zip › Supplementary data file 1/tau/14-3-3-tau + fpB6.14-3-3-tau + fpB6 + RSK1_-2P.MBP-14-3-3-tau.RSK1_-2P.txt]

10
0
68	168.3	168.2	171.9	625	20.7	24.1	21.5
34	151.5	150.6	148.3	312.5	19.2	17.7	27.8
17	123.2	121.5	121.1	156.25	20.9	21.2	18.6
8.5	91.5	90.2	89.2	78.125	20	22.4	20
4.25	61.9	61.5	59.1	39.0625	19.1	21.6	21.5
2.125	38	37.3	37.1	19.53125	26.8	26.2	26.4
1.0625	21.1	20.8	18.6	9.765625	45.3	47.6	45.8
0	-2.5	-2.8	-3	0	95.6	94.3	92.1
