# Supplementary material for: Hierarchized phosphotarget binding by the seven human 14-3-3 isoforms
Source: Nat Commun. 2021 Mar 15;12:1677. doi: 10.1038/s41467-021-21908-8 (PMC7961048; doi:10.1038/s41467-021-21908-8)
Supplement: Supplementary file 4 — Supplementary data 1 [file 41467_2021_21908_MOESM4_ESM.zip › Supplementary data file 1/tau_dC/14-3-3-tau + fpB6.14-3-3-tau + fpB6 + 16E6.14-3-3-tau.16E6.txt]

8
0
84	131.8	132.8	132	500	76.6	78.8	77.1
42	127.2	126.6	124	250	76.7	78.2	78
21	109.5	109.5	100.6	125	76.8	77.3	76.7
10.5	89.2	87.5	85.3	62.5	75.9	77.7	77
5.25	59.2	59.2	60.3	31.25	75.4	77.1	78.5
2.625	39.6	38.4	36.2	15.625	75.9	77.5	78.5
1.3125	21.1	20.7	19.3	7.8125	72.8	77	77
0	-4.6	-6.1	-7.5	0	76.2	75.8	73.2
