# Supplementary material for: Hierarchized phosphotarget binding by the seven human 14-3-3 isoforms
Source: Nat Commun. 2021 Mar 15;12:1677. doi: 10.1038/s41467-021-21908-8 (PMC7961048; doi:10.1038/s41467-021-21908-8)
Supplement: Supplementary file 4 — Supplementary data 1 [file 41467_2021_21908_MOESM4_ESM.zip › Supplementary data file 1/tau_dC/14-3-3-tau + fpB6.14-3-3-tau + fpB6 + 33E6.14-3-3-tau.33E6.txt]

8
0
84	131.8	132.8	132	625	89.2	88.1	89.9
42	127.2	126.6	124	312.5	82.5	81.8	83.5
21	109.5	109.5	100.6	156.25	79.8	79.3	80.3
10.5	89.2	87.5	85.3	78.125	79.6	79.7	79.3
5.25	59.2	59.2	60.3	39.0625	77.6	77	78.1
2.625	39.6	38.4	36.2	19.53125	78.1	76.4	77.5
1.3125	21.1	20.7	19.3	9.765625	77	76.3	77.7
0	-4.6	-6.1	-7.5	0	76.1	76.7	75.3
