# Supplementary material for: Hierarchized phosphotarget binding by the seven human 14-3-3 isoforms
Source: Nat Commun. 2021 Mar 15;12:1677. doi: 10.1038/s41467-021-21908-8 (PMC7961048; doi:10.1038/s41467-021-21908-8)
Supplement: Supplementary file 4 — Supplementary data 1 [file 41467_2021_21908_MOESM4_ESM.zip › Supplementary data file 1/tau_dC/14-3-3-tau + fpB6.14-3-3-tau + fpB6 + p18E6.14-3-3-tau.p18E6.txt]

8
0
84	131.8	132.8	132	625	9.9	9.5	9.8
42	127.2	126.6	124	312.5	16.8	17.3	16.7
21	109.5	109.5	100.6	156.25	27.6	28.1	27.6
10.5	89.2	87.5	85.3	78.125	42.9	43.7	43.7
5.25	59.2	59.2	60.3	39.0625	54.6	54.8	56.1
2.625	39.6	38.4	36.2	19.53125	65.2	64.3	66.6
1.3125	21.1	20.7	19.3	9.765625	71.5	71	70.9
0	-4.6	-6.1	-7.5	0	76.3	75.7	75.3
