# Supplementary material for: Hierarchized phosphotarget binding by the seven human 14-3-3 isoforms
Source: Nat Commun. 2021 Mar 15;12:1677. doi: 10.1038/s41467-021-21908-8 (PMC7961048; doi:10.1038/s41467-021-21908-8)
Supplement: Supplementary file 4 — Supplementary data 1 [file 41467_2021_21908_MOESM4_ESM.zip › Supplementary data file 1/tau_dC/14-3-3-tau + fpB6.14-3-3-tau + fpB6 + p33E6.14-3-3-tau.p33E6.txt]

8
0
84	131.8	132.8	132	625	0.7	0.7	1.2
42	127.2	126.6	124	312.5	0.4	1	1.1
21	109.5	109.5	100.6	156.25	2.9	3.8	3.2
10.5	89.2	87.5	85.3	78.125	7.1	7.2	6.6
5.25	59.2	59.2	60.3	39.0625	16.8	17.2	16.8
2.625	39.6	38.4	36.2	19.53125	34.5	33.2	32.8
1.3125	21.1	20.7	19.3	9.765625	54	55.3	54.9
0	-4.6	-6.1	-7.5	0	76.2	75.8	75.1
