# Supplementary material for: Hierarchized phosphotarget binding by the seven human 14-3-3 isoforms
Source: Nat Commun. 2021 Mar 15;12:1677. doi: 10.1038/s41467-021-21908-8 (PMC7961048; doi:10.1038/s41467-021-21908-8)
Supplement: Supplementary file 4 — Supplementary data 1 [file 41467_2021_21908_MOESM4_ESM.zip › Supplementary data file 1/tau_dC/14-3-3-tau + fpB6.14-3-3-tau + fpB6 + p35E6.14-3-3-tau.p35E6.txt]

8
0
84	131.8	132.8	132	625	40	40.1	40.7
42	127.2	126.6	124	312.5	55	54.2	55.1
21	109.5	109.5	100.6	156.25	64.2	63.3	63
10.5	89.2	87.5	85.3	78.125	69.5	68.6	70.3
5.25	59.2	59.2	60.3	39.0625	73.2	74.1	71.2
2.625	39.6	38.4	36.2	19.53125	74.7	74.3	74.3
1.3125	21.1	20.7	19.3	9.765625	75.1	71.5	76
0	-4.6	-6.1	-7.5	0	75.8	75.5	73.3
