# Supplementary material for: Hierarchized phosphotarget binding by the seven human 14-3-3 isoforms
Source: Nat Commun. 2021 Mar 15;12:1677. doi: 10.1038/s41467-021-21908-8 (PMC7961048; doi:10.1038/s41467-021-21908-8)
Supplement: Supplementary file 4 — Supplementary data 1 [file 41467_2021_21908_MOESM4_ESM.zip › Supplementary data file 1/zeta/14-3-3-zeta + fpB6.14-3-3-zeta + fpB6 + 16E6.MBP-14-3-3-zeta.16E6.txt]

15
0
59	102.5	99.9	100	500	113.4	115.8	113
29.5	93.5	92.6	92.4	250	104.4	110	112.1
14.75	82.2	81	80	125	110.8	109.4	108.5
7.375	67	68.6	72.3	62.5	109.9	108.7	111.2
3.6875	50.8	49.6	48	31.25	109.9	109.9	107.5
1.84375	35.4	35.3	35	15.625	111.5	109	109.7
0.921875	24.5	24.2	22.4	7.8125	107.4	108.4	105.2
0	6.4	7.3	5.5	0	108.6	111.9	109.7
