# Supplementary material for: Hierarchized phosphotarget binding by the seven human 14-3-3 isoforms
Source: Nat Commun. 2021 Mar 15;12:1677. doi: 10.1038/s41467-021-21908-8 (PMC7961048; doi:10.1038/s41467-021-21908-8)
Supplement: Supplementary file 4 — Supplementary data 1 [file 41467_2021_21908_MOESM4_ESM.zip › Supplementary data file 1/zeta/14-3-3-zeta + fpB6.14-3-3-zeta + fpB6 + 18E6.MBP-14-3-3-zeta.18E6.txt]

15
0
59	102.5	99.9	100	625	121.5	123.4	123.8
29.5	93.5	92.6	92.4	312.5	104.7	116.3	117.9
14.75	82.2	81	80	156.25	111.9	109.2	112.3
7.375	67	68.6	72.3	78.125	104.8	109.2	110.7
3.6875	50.8	49.6	48	39.0625	104.4	104.1	101.1
1.84375	35.4	35.3	35	19.53125	108	107.8	108.8
0.921875	24.5	24.2	22.4	9.765625	108.8	107.8	110.2
0	6.4	7.3	5.5	0	105.7	109.7	108.9
