# Supplementary material for: Hierarchized phosphotarget binding by the seven human 14-3-3 isoforms
Source: Nat Commun. 2021 Mar 15;12:1677. doi: 10.1038/s41467-021-21908-8 (PMC7961048; doi:10.1038/s41467-021-21908-8)
Supplement: Supplementary file 4 — Supplementary data 1 [file 41467_2021_21908_MOESM4_ESM.zip › Supplementary data file 1/zeta/14-3-3-zeta + fpB6.14-3-3-zeta + fpB6 + p18E6.MBP-14-3-3-zeta.p18E6.txt]

15
0
59	102.5	99.9	100	625	30.2	28.5	29.9
29.5	93.5	92.6	92.4	312.5	38.6	39.8	38.3
14.75	82.2	81	80	156.25	55.4	54.9	55.8
7.375	67	68.6	72.3	78.125	74	74.5	73.2
3.6875	50.8	49.6	48	39.0625	84.3	83.9	85.6
1.84375	35.4	35.3	35	19.53125	95.3	97.4	94.9
0.921875	24.5	24.2	22.4	9.765625	102	104	105.5
0	6.4	7.3	5.5	0	113	113.7	113.9
