# Supplementary material for: Hierarchized phosphotarget binding by the seven human 14-3-3 isoforms
Source: Nat Commun. 2021 Mar 15;12:1677. doi: 10.1038/s41467-021-21908-8 (PMC7961048; doi:10.1038/s41467-021-21908-8)
Supplement: Supplementary file 4 — Supplementary data 1 [file 41467_2021_21908_MOESM4_ESM.zip › Supplementary data file 1/zeta/14-3-3-zeta + fpB6.14-3-3-zeta + fpB6 + p35E6 E-1A.MBP-14-3-3-zeta.p35E6 E-1A.txt]

15
0
59	173.7	179.7	176.3	500	35.6	33.2	34.3
29.5	156.6	157.8	158.2	250	45.1	44.6	44.8
14.75	134.2	134.4	133.5	125	60.3	59.2	61.7
7.375	104.4	104.3	102.6	62.5	82.7	81.4	82.2
3.6875	73.1	74.5	72.8	31.25	98.8	99	78.5
1.84375	47.6	47.7	46.7	15.625	112.9	113.1	112.4
0.921875	29.3	30.5	30.5	7.8125	119.4	119.8	119.2
0	-0.8	1.5	1.5	0	125.2	125.1	128.2
