# Supplementary material for: Hierarchized phosphotarget binding by the seven human 14-3-3 isoforms
Source: Nat Commun. 2021 Mar 15;12:1677. doi: 10.1038/s41467-021-21908-8 (PMC7961048; doi:10.1038/s41467-021-21908-8)
Supplement: Supplementary file 4 — Supplementary data 1 [file 41467_2021_21908_MOESM4_ESM.zip › Supplementary data file 1/zeta/14-3-3-zeta + fpB6.14-3-3-zeta + fpB6 + p35E6 T-6R.MBP-14-3-3-zeta.p35E6 T-6R.txt]

15
0
59	173.7	179.7	176.3	500	76.7	78.9	78.3
29.5	156.6	157.8	158.2	250	93	91.1	92.6
14.75	134.2	134.4	133.5	125	109.7	106.6	108.5
7.375	104.4	104.3	102.6	62.5	117.2	117	117
3.6875	73.1	74.5	72.8	31.25	118.3	120	122.5
1.84375	47.6	47.7	46.7	15.625	123.4	123.4	125.4
0.921875	29.3	30.5	30.5	7.8125	125.8	125	126.2
0	-0.8	1.5	1.5	0	125.4	125.6	126.8
