# Supplementary material for: Hierarchized phosphotarget binding by the seven human 14-3-3 isoforms
Source: Nat Commun. 2021 Mar 15;12:1677. doi: 10.1038/s41467-021-21908-8 (PMC7961048; doi:10.1038/s41467-021-21908-8)
Supplement: Supplementary file 4 — Supplementary data 1 [file 41467_2021_21908_MOESM4_ESM.zip › Supplementary data file 1/zeta/14-3-3-zeta + fpB6.14-3-3-zeta + fpB6 + RSK1_-1P.MBP-14-3-3-zeta.RSK1_-1P.txt]

15
0
59	173.7	179.7	176.3	625	27.1	24.4	27
29.5	156.6	157.8	158.2	312.5	23.3	25.9	24.6
14.75	134.2	134.4	133.5	156.25	25.9	27.6	25.8
7.375	104.4	104.3	102.6	78.125	28.5	29.3	20.6
3.6875	73.1	74.5	72.8	39.0625	35.1	34.2	29.7
1.84375	47.6	47.7	46.7	19.53125	62.9	58.9	58.5
0.921875	29.3	30.5	30.5	9.765625	100.7	102	102.4
0	-0.8	1.5	1.5	0	128.1	127.7	126.9
