# Supplementary material for: Hierarchized phosphotarget binding by the seven human 14-3-3 isoforms
Source: Nat Commun. 2021 Mar 15;12:1677. doi: 10.1038/s41467-021-21908-8 (PMC7961048; doi:10.1038/s41467-021-21908-8)
Supplement: Supplementary file 4 — Supplementary data 1 [file 41467_2021_21908_MOESM4_ESM.zip › Supplementary data file 1/zeta/14-3-3-zeta + fpB6.14-3-3-zeta + fpB6 + RSK1_-2P.MBP-14-3-3-zeta.RSK1_-2P.txt]

15
0
59	173.7	179.7	176.3	625	26.6	26.2	26.8
29.5	156.6	157.8	158.2	312.5	26.7	25	27.1
14.75	134.2	134.4	133.5	156.25	27	25.6	27.1
7.375	104.4	104.3	102.6	78.125	30.7	29.9	30.4
3.6875	73.1	74.5	72.8	39.0625	36.5	35.7	36.7
1.84375	47.6	47.7	46.7	19.53125	70.3	71.7	69.4
0.921875	29.3	30.5	30.5	9.765625	97	105.7	105.2
0	-0.8	1.5	1.5	0	127.3	125.5	123.3
