# Supplementary material for: Hierarchized phosphotarget binding by the seven human 14-3-3 isoforms
Source: Nat Commun. 2021 Mar 15;12:1677. doi: 10.1038/s41467-021-21908-8 (PMC7961048; doi:10.1038/s41467-021-21908-8)
Supplement: Supplementary file 4 — Supplementary data 1 [file 41467_2021_21908_MOESM4_ESM.zip › Supplementary data file 1/zeta_FSC/14-3-3-zeta + FSC + fpB6.14-3-3-zeta + FSC + fpB6 + p16E6.MBP-14-3-3-zeta.p16E6.txt]

15
0
59	169.1	163	169.7	500	66.3	67.8	67
29.5	149	147	148.3	250	81	86.7	61.9
14.75	121.4	123.4	117.4	156.25	95.1	99.3	101.7
7.375	92.2	93.4	88.8	78.125	106.9	107.1	107.9
3.6875	64.3	63.8	63.2	39.0625	117	110	112.8
1.84375	41.3	40.1	40	19.53125	116.2	116.4	116.5
0.921875	24.9	23.8	23.2	9.765625	120.7	113	113.3
0	1.1	0.7	-0.9	0	106.8	107.9	112.6
