# Supplementary material for: Hierarchized phosphotarget binding by the seven human 14-3-3 isoforms
Source: Nat Commun. 2021 Mar 15;12:1677. doi: 10.1038/s41467-021-21908-8 (PMC7961048; doi:10.1038/s41467-021-21908-8)
Supplement: Supplementary file 4 — Supplementary data 1 [file 41467_2021_21908_MOESM4_ESM.zip › Supplementary data file 1/zeta_FSC/14-3-3-zeta + FSC + fpB6.14-3-3-zeta + FSC + fpB6 + p18E6.MBP-14-3-3-zeta.p18E6.txt]

15
0
59	169.1	163	169.7	625	42.9	41.1	42.5
29.5	149	147	148.3	312.5	54.2	53.6	52.3
14.75	121.4	123.4	117.4	156.25	66.6	66.3	66.9
7.375	92.2	93.4	88.8	78.125	86.5	87.7	85.1
3.6875	64.3	63.8	63.2	39.0625	99.1	91	102.4
1.84375	41.3	40.1	40	19.53125	108.1	108.1	109.9
0.921875	24.9	23.8	23.2	9.765625	112.1	116.3	105
0	1.1	0.7	-0.9	0	122.9	118	123.4
