# Supplementary material for: Hierarchized phosphotarget binding by the seven human 14-3-3 isoforms
Source: Nat Commun. 2021 Mar 15;12:1677. doi: 10.1038/s41467-021-21908-8 (PMC7961048; doi:10.1038/s41467-021-21908-8)
Supplement: Supplementary file 4 — Supplementary data 1 [file 41467_2021_21908_MOESM4_ESM.zip › Supplementary data file 1/zeta_FSC/14-3-3-zeta + FSC + fpB6.14-3-3-zeta + FSC + fpB6 + p35E6.MBP-14-3-3-zeta.p35E6.txt]

15
0
59	139.256756756757	135.135135135135	139.662162162162	625	75.3	75.6	75.6
29.5	125.675675675676	124.324324324324	125.202702702703	312.5	88.1	89.3	89.4
14.75	107.027027027027	108.378378378378	104.324324324324	156.25	95.3	93.5	94.6
7.375	87.2972972972973	88.1081081081081	85	78.125	103.3	103.8	103.9
3.6875	68.4459459459459	68.1081081081081	67.7027027027027	39.0625	103.7	101.2	105.7
1.84375	52.9054054054054	52.0945945945946	52.027027027027	19.53125	97.3	104.2	105.8
0.921875	41.8243243243243	41.0810810810811	40.6756756756757	9.765625	102.6	104.3	107.9
0	25.7432432432432	25.472972972973	24.3918918918919	0	104	101	97.6
