# Supplementary material for: Hierarchized phosphotarget binding by the seven human 14-3-3 isoforms
Source: Nat Commun. 2021 Mar 15;12:1677. doi: 10.1038/s41467-021-21908-8 (PMC7961048; doi:10.1038/s41467-021-21908-8)
Supplement: Supplementary file 7 — Source data [file 41467_2021_21908_MOESM7_ESM.xls]

## Sheet: Figure4
panel a								panel b									panel c								panel d				panel g					panel e
	Binding affinities (KD) of various 14-3-3-binding motifs								KD ratios, compared to LRRK2 pS910/pS935									KD ratios, compared to 14-3-3γ									No. detected partners				ΔΔG (kJ/mol)	No. 14-3-3 partners			number of 1433 isoforms	number of partners	number of interactions	number of interactions per isoform							Number of partners, normalized to proportions of to the number of interactions of isoforms
	14-3-3γ	14-3-3η	14-3-3β	14-3-3τ	14-3-3ζ	14-3-3ε	14-3-3σ		14-3-3γ	14-3-3η	14-3-3β	14-3-3τ	14-3-3ζ	14-3-3ε	14-3-3σ	average		14-3-3γ	14-3-3η	14-3-3β	14-3-3τ	14-3-3ζ	14-3-3ε	14-3-3σ		14-3-3γ	430			14-3-3γ	0	430						YWHAG	YWHAH	YWHAB	YWHAQ	YWHAZ	YWHAE	SFN	YWHAG	YWHAH	YWHAB	YWHAQ	YWHAZ
LRRK2 pS910/pS935	0.0032	0.0048	0.0211	0.0095	0.0048	0.0124	0.0606		1	1	1	1	1	1	1	1		1	1.5	6.59375	2.96875	1.5	3.875	18.9375		14-3-3η	398			14-3-3η	-1.16	398			1	155	155	50	46	8	22	2	1	26	50	46	8	22	2
LRRK2 Q930R/pS935	0.0111	0.0133	0.0295	0.0731	0.0239	0.0485	0.35		3.46875	2.77083	1.3981	7.69474	4.97917	3.91129	5.77558	4.28549		1	1.1982	2.65766	6.58559	2.15315	4.36937	31.5315		14-3-3β	292			14-3-3β	-2.88	292			2	87	174	80	67	9	5	5	7	1	40	33.5	4.5	2.5	2.5
TASK3 CT15	0.045	0.115	0.181	0.246	0.221	0.15	0.742		14.0625	23.9583	8.5782	25.8947	46.0417	12.0968	12.2442	20.4109		1	2.55556	4.02222	5.46667	4.91111	3.33333	16.4889		14-3-3τ	252			14-3-3τ	-3.5	252			3	73	219	70	63	54	10	11	10	1	23.3333	21	18	3.33333	3.66667
LRRK2 pS1444	0.106	0.085	0.183	0.195	0.476	1	0.802		33.125	17.7083	8.67299	20.5263	99.1667	80.6452	13.2343	39.0113		1	0.801887	1.72642	1.83962	4.49057	9.43396	7.56604		14-3-3ζ	195			14-3-3ζ	-3.03	195			4	71	284	70	68	64	56	19	6	1	17.5	17	16	14	4.75
TASK3 pS373	0.15	0.11	0.37	0.22	1	0.8	3.6		46.875	22.9167	17.5355	23.1579	208.333	64.5161	59.4059	63.2486		1	0.733333	2.46667	1.46667	6.66667	5.33333	24		14-3-3ε	75			14-3-3ε	-4.48	75			5	119	595	119	114	116	119	117	9	1	23.8	22.8	23.2	23.8	23.4
RSK1_-2P	0.2	0.66	0.96	0.45	1.54	1.22	3.57		62.5	137.5	45.4976	47.3684	320.833	98.3871	58.9109	110		1	3.3	4.8	2.25	7.7	6.1	17.85		14-3-3σ	51			14-3-3σ	-6.24	51			6	28	168	27	26	27	26	27	28	7	4.5	4.33333	4.5	4.33333	4.5
RSK1_-1P	0.31	0.46	0.74	0.78	0.96	1.58	1.71		96.875	95.8333	35.0711	82.1053	200	127.419	28.2178	100		1	1.48387	2.3871	2.51613	3.09677	5.09677	5.51613		γ/η	484								7	14	98	14	14	14	14	14	14	14	2	2	2	2	2
USP8pS718	0.48	0.42	0.96	1.34	1.07	2.77	3.27		150	87.5	45.4976	141.053	222.917	223.387	53.9604	130		1	0.875	2	2.79167	2.22917	5.77083	6.8125		β/ζ/τ	354
pHPV33E6	0.94	1.98	4.05	3.52	2.72	10.3	6.77		293.75	412.5	191.943	370.526	566.667	830.645	111.716	400		1	2.10638	4.30851	3.74468	2.89362	10.9574	7.20213		σ/ε	105
CFTR_R7	1.05	2.41	4.84	10.4	5.89	11.5	20.6		328.125	502.083	229.384	1094.74	1227.08	927.419	339.934	660		1	2.29524	4.60952	9.90476	5.60952	10.9524	19.619
TASK3 pS373 ΔV374	1.1	1.6	1.2	2.4	3.3	18	√		343.75	333.333	56.872	252.632	687.5	1451.61	√	500		1	1.45455	1.09091	2.18182	3	16.3636	√
pHSPB6	1.95	2.47	5.22	9	4.76	7.17	9.62		609.375	514.583	247.393	947.368	991.667	578.226	158.746	600		1	1.26667	2.67692	4.61538	2.44103	3.67692	4.93333
pHPV35E6T-6E, E-1A	3.27	4.77	7.06	5.84	7.32	13	18.9		1021.88	993.75	334.597	614.737	1525	1048.39	311.881	800		1	1.45872	2.15902	1.78593	2.23853	3.97554	5.77982
C-Raf254-264	3.7	6.3	9.5	26.6	16.6	15.1	67.1		1156.25	1312.5	450.237	2800	3458.33	1217.74	1107.26	1600		1	1.7027	2.56757	7.18919	4.48649	4.08108	18.1351
CFTR_R6	6.28	9.28	17.1	35.4	19.8	24.7	36.2		1962.5	1933.33	810.427	3726.32	4125	1991.94	597.36	2200		1	1.47771	2.72293	5.63694	3.15287	3.93312	5.76433
pHPV35E6E-1A	9.31	12.4	20.2	21.5	17.6	31.9	44.1		2909.38	2583.33	957.346	2263.16	3666.67	2572.58	727.723	2200		1	1.3319	2.16971	2.30934	1.89044	3.42642	4.73684
TASK1 pS393	9.8	9.2	7.5	49.4	23	29	36		3062.5	1916.67	355.45	5200	4791.67	2338.71	594.059	2600		1	0.938776	0.765306	5.04082	2.34694	2.95918	3.67347
p65 R49	10	17.5	37.7	58	50.7	46.6	√		3125	3645.83	1786.73	6105.26	10562.5	3758.06	√	4800		1	1.75	3.77	5.8	5.07	4.66	√
pHPV18E6	11	23.6	42.2	37.8	22.4	101	139		3437.5	4916.67	2000	3978.95	4666.67	8145.16	2293.73	4200		1	2.14545	3.83636	3.43636	2.03636	9.18182	12.6364
p65 E49	21.6	36.7	112.6	171.9	126.7	98.6	√		6750	7645.83	5336.49	18094.7	26395.8	7951.61	√	12000		2	1.69907	5.21296	7.95833	5.86574	4.56481	√
pHPV16E6	37.2	80.5	159	144	73.6	√	√		11625	16770.8	7535.55	15157.9	15333.3	√	√	13000		1	2.16398	4.27419	3.87097	1.97849	√	√
pHPV35E6T-6R	71.2	85	179	194	139	√	√		22250	17708.3	8483.41	20421.1	28958.3	√	√	20000		1	1.19382	2.51404	2.72472	1.95225	√	√
pHPV35E6	125	163	√	233	191	√	√		39062.5	33958.3	√	24526.3	39791.7	√	√	34000		1	1.304	√	1.864	1.528	√	√
color scale (μM)	0.001	0.01	1	10	100	200	250										average	1.04348	1.59725	3.15144	4.08471	3.44512	6.10225	12.4225
[truncated: 5 more columns]

## Sheet: Figure5
panel a		Binding capacity	Brain	Platelet	Heart	Esophagus	Lung	Uterus	Testis	Pancreas	Oral cavity	Liver	Gall bladder	Rectum	Kidney	Colon	Female gonad	Prostate gland	Placenta	Skin	Whole organism		Abundance (ppm)							panel b		Uterus	Rectum	Oral avity	Esophagus	Skin	Lung	Brain	Heart
	14-3-3ε	Low	6003	3996	860	1914	4373	2375	2268	2301	2334	1086	1525	1817	1531	1566	2076	1716	1426	1520	2479		0								14-3-3ε	0.39	0.47	0.58	0.3	0.7	0.7	0.23	0.12
	14-3-3σ		468	255	203	4732	156	319	92.3	171	3234	147	129	748	94.4	502	102	358	149	694	205		375								14-3-3σ	0.03	0.1	0.43	0.39	0.17	0.01	0.01	0.02
	14-3-3β	Intermediate	3024	1957	894	1115	2746	1632	899	921	776	855	705	879	1005	681	672	689	544	659	556		750								14-3-3β	0.58	0.49	0.41	0.37	0.65	0.94	0.24	0.27
	14-3-3τ		1807	1547	587	1233	1384	1745	1099	751	577	365	581	940	582	867	996	721	628	637	505		1500								14-3-3τ	0.5	0.42	0.25	0.33	0.51	0.39	0.12	0.15
	14-3-3ζ		6644	13892	1182	2977	6976	2583	1750	1593	1383	1115	969	1795	1409	1714	1582	1472	1560	1854	1680		3500								14-3-3ζ	0.86	0.94	0.69	0.92	1.71	2.25	0.5	0.34
	14-3-3η	High	1426	2013	513	703	1184	552	497	548	521	164	397	445	310	419	404	418	614	272	333		7000								14-3-3η	0.37	0.46	0.52	0.43	0.5	0.76	0.22	0.29
	14-3-3γ		4122	1452	1094	1012	971	945	770	704	625	620	614	600	588	556	538	526	454	340	506		14000								14-3-3γ	1	1	1	1	1	1	1	1

## Sheet: FigureS7
										Kinome interactome									average PSM values of 14-3-3-binding preys from BioPlex 3.0 (293T)
panel a		ΔΔG (kJ/mol)	No. 14-3-3 binder baits			ΔΔG (kJ/mol)	No. 14-3-3 binder preys			ΔΔG (kJ/mol)	No. 14-3-3 binder baits					panel b			KIF5B	MPRIP	KLC2	RAI14	KIF5C	KLC1	FRYL	PARD3	MARK2	KIF1B	SRGAP2	AKAP13	KIF5A	OSBPL3	MARK3	CGN	PFKFB2	DENND4A	SIPA1L1	CLASP1	TBC1D4	DENND4C	ARHGAP21	PI4KB	PLEKHA7	RASAL2	SIPA1L3	ANKS1A	KLC4	RICTOR	MARK1
	14-3-3γ	0	215		14-3-3γ	0	392		14-3-3γ	0	24							14-3-3γ	145	91	74	71	75	62	61	62	61	58	58	57	56	43	53	48	47	50	50	49	44	39	46	43	43	43	43	42	35	42	37
	14-3-3η	-1.16	179		14-3-3η	-1.16	381		14-3-3η	-1.16	26							14-3-3η	160	77	90	60	78	65	62	34	55	44	53	37	57	45	44	52	40	49	42	35	46	47	28	34	20	30	32	31	42	36	39
	14-3-3β	-2.88	142		14-3-3β	-2.88	272		14-3-3β	-2.88	20							14-3-3β	130	95	65	88	66	67	61	33	42	46	47	40	45	57	41	34	52	30	38	35	49	16	37	34	24	35	25	20	32	14	26
	14-3-3τ	-3.5	137		14-3-3τ	-3.5	223		14-3-3τ	-3.5	19							14-3-3τ	106	75	50	60	39	50	39	31	38	41	26	28	33	33	46	32	45	28	26	8	27	2	18	28	12	14	20	14	26	12	25
	14-3-3ζ	-3.03	119		14-3-3ζ	-3.03	145		14-3-3ζ	-3.03	13							14-3-3ζ	70	65	31	54	30	36	18	19	25	14	30	11	26	31	33	17	38	18	13	2	15	4	5	18	8	5	14	15	17	6	14
	14-3-3ε	-4.48	75		14-3-3σ	-6.24	19		14-3-3ε	-4.48	18							14-3-3σ	--- below detection threshold ---
	14-3-3σ	-6.24	41						14-3-3σ	-6.24	13							average PSM scale					100		90		80		70		60		50		40		30		20		10		0
																			average PSM values of 14-3-3-binding preys from BioPlex 3.0 (293T), normalized to 14-3-3γ
																			KIF5B	MPRIP	KLC2	RAI14	KIF5C	KLC1	FRYL	PARD3	MARK2	KIF1B	SRGAP2	AKAP13	KIF5A	OSBPL3	MARK3	CGN	PFKFB2	DENND4A	SIPA1L1	CLASP1	TBC1D4	DENND4C	ARHGAP21	PI4KB	PLEKHA7	RASAL2	SIPA1L3	ANKS1A	KLC4	RICTOR	MARK1
																		14-3-3γ	1	1	1	1	1	1	1	1	1	1	1	1	1	1	1	1	1	1	1	1	1	1	1	1	1	1	1	1	1	1	1
																		14-3-3η	1.10345	0.846154	1.21622	0.84507	1.04	1.04839	1.01639	0.548387	0.901639	0.758621	0.913793	0.649123	1.01786	1.04651	0.830189	1.08333	0.851064	0.98	0.84	0.714286	1.04545	1.20513	0.608696	0.790698	0.465116	0.697674	0.744186	0.738095	1.2	0.857143	1.05405
																		14-3-3β	0.896552	1.04396	0.878378	1.23944	0.88	1.08065	1	0.532258	0.688525	0.793103	0.810345	0.701754	0.803571	1.32558	0.773585	0.708333	1.10638	0.6	0.76	0.714286	1.11364	0.410256	0.804348	0.790698	0.55814	0.813953	0.581395	0.47619	0.914286	0.333333	0.702703
																		14-3-3τ	0.731034	0.824176	0.675676	0.84507	0.52	0.806452	0.639344	0.5	0.622951	0.706897	0.448276	0.491228	0.589286	0.767442	0.867925	0.666667	0.957447	0.56	0.52	0.163265	0.613636	0.0512821	0.391304	0.651163	0.27907	0.325581	0.465116	0.333333	0.742857	0.285714	0.675676
																		14-3-3ζ	0.482759	0.714286	0.418919	0.760563	0.4	0.580645	0.295082	0.306452	0.409836	0.241379	0.517241	0.192982	0.464286	0.72093	0.622642	0.354167	0.808511	0.36	0.26	0.0408163	0.340909	0.102564	0.108696	0.418605	0.186047	0.116279	0.325581	0.357143	0.485714	0.142857	0.378378
																		14-3-3σ	--- below detection threshold ---
																		fold change scale					2		1.8		1.6		1.4		1.2		1		0.8		0.6		0.4		0.2		0
[truncated: 85 more columns]

## Sheet: FigureS9
panel a		14-3-3 expression	p33E6	p18E6	p16E6	p35E6	RSK1-2P	LRRK pS910/pS935		panel b		free fraction	14-3-3γ bound fraction				panel c
	14-3-3ε	2479	0.45	0.54	0.73	1.16	0.8	1.26			p33E6	0.24	0.22
	14-3-3σ	205	0.06	0.03	0.03	0.05	0.02	0.02			p18E6	0.76	0.06				0.001	concentration in uM	14-3-3ε	14-3-3σ	14-3-3β	14-3-3τ	14-3-3ζ	14-3-3η	14-3-3γ	1	concentration in uM	14-3-3ε	14-3-3σ	14-3-3β	14-3-3τ	14-3-3ζ	14-3-3η	14-3-3γ	100	concentration in uM	14-3-3ε	14-3-3σ	14-3-3β	14-3-3τ	14-3-3ζ	14-3-3η	14-3-3γ
	14-3-3β	556	0.26	0.29	0.26	0.56	0.23	0.17			p16E6	0.91	0.02					0.1	0.0048336	0.00256245	0.0102555	0.00833144	0.0096207	0.019058	0.0301481		0.1	0.00368254	0.00195117	0.00782344	0.00635273	0.00733806	0.0145692	0.0231087		0.1	0.00015129	8.00268e-05	0.000322696	0.000261662	0.000302534	0.000604885	0.000967465
	14-3-3τ	505	0.27	0.29	0.26	0.54	0.44	0.34			p35E6	0.96	0.01					1	0.0527278	0.0285995	0.106143	0.0878256	0.100174	0.182105	0.262668		1	0.0383548	0.0206601	0.0784151	0.0645372	0.0738762	0.137588	0.203353		1	0.00151104	0.000799799	0.00321805	0.00261082	0.00301753	0.0060169	0.0095924
	14-3-3ζ	1680	1.15	1.65	1.68	2.17	0.43	2.21										5	0.360019	0.229314	0.545475	0.493172	0.529433	0.692326	0.782623		5	0.210458	0.123567	0.362511	0.315571	0.347733	0.516026	0.630446		5	0.00751412	0.00398853	0.0158948	0.0129265	0.0149162	0.0293939	0.0462151
	14-3-3η	333	0.31	0.31	0.3	0.5	0.2	0.44										7.5	0.626898	0.470541	0.781874	0.744007	0.770667	0.870482	0.914919		7.5	0.316684	0.196872	0.497159	0.444953	0.481033	0.649591	0.747863		7.5	0.0112328	0.00597293	0.0236621	0.0192718	0.0222161	0.0434665	0.0677788
	14-3-3γ	506	1	1	1	1	1	1										10	0.933168	0.880745	0.967519	0.960242	0.965429	0.98241	0.988934		10	0.411663	0.270123	0.59883	0.547574	0.583232	0.736761	0.817456		10	0.0149262	0.00795073	0.0313128	0.02554	0.0294133	0.0571457	0.0884021
																		15	0.998612	0.997379	0.999349	0.999197	0.999306	0.999653	0.999783		15	0.558688	0.401055	0.729783	0.686499	0.716869	0.835089	0.890136		15	0.0222373	0.0118864	0.0462734	0.0378503	0.0435071	0.0833864	0.127061
																		25	0.999562	0.999172	0.999795	0.999747	0.999781	0.99989	0.999932		25	0.723119	0.580075	0.847829	0.818758	0.839314	0.912638	0.94355		25	0.0365623	0.0196776	0.074896	0.0615993	0.0705452	0.131793	0.195416
																		100	0.999929	0.999865	0.999967	0.999959	0.999964	0.999982	0.999989		100	0.933669	0.881588	0.967772	0.960548	0.965697	0.982549	0.989021		100	0.132496	0.0747456	0.245754	0.208976	0.233989	0.37924	0.494307
																		1000	0.999994	0.999988	0.999997	0.999996	0.999997	0.999998	0.999999		1000	0.993575	0.987921	0.996978	0.996275	0.996777	0.998386	0.998991		1000	0.608005	0.450667	0.767923	0.728475	0.756222	0.861192	0.908481
																		10000	0.999999	0.999999	1	1	1	1	1		10000	0.99936	0.99879	0.9997	0.99963	0.99968	0.99984	0.9999		10000	0.939793	0.891965	0.970846	0.964286	0.968962	0.984237	0.990089
																		100000	1	1	1	1	1	1	1		100000	0.999936	0.999879	0.99997	0.999963	0.999968	0.999984	0.99999		100000	0.99364	0.988043	0.997009	0.996313	0.99681	0.998402	0.999001
